# Supplementary material for: catena-Poly[[4′,5′-bis­(methyl­sulfan­yl)-4,5-ethyl­enedithio­tetra­thio­fulvalene] [[dichloridomercurate(II)]-μ-dichlorido]]
Source: Acta Crystallogr Sect E Struct Rep Online. 2008 Dec 20;65(Pt 1):m115–6. doi: 10.1107/S1600536808042785 (PMC2968017; doi:10.1107/S1600536808042785)
Supplement: Supplementary file 1 [file e-65-0m115-sup1.cif]

##############################################################################
###                                                                        ###
###        Electronic paper (Acta Crystallographica Section E)             ###
###                                                                        ###
##############################################################################
#                                                                            #
# This CIF contains the data in a paper accepted for publication in Acta     #
# Crystallographica Section E. It conforms to the requirements of Notes      #
# for Authors for Section E, and has been peer reviewed under the auspices   #
# of the IUCr Commission on Journals.                                        #
#                                                                            #
# Full details of the Crystallographic Information File format               #
# are given in the paper "The Crystallographic Information File (CIF):       #
# a New Standard Archive File for Crystallography" by S. R. Hall, F. H.      #
# Allen and I. D. Brown [Acta Cryst. (1991), A47, 655-685].                  #
#                                                                            #
# The current version of the core CIF dictionary is obtainable from          #
# ftp://ftp.iucr.org/pub/cif_core.dic. The current version number is 2.4.    #
#                                                                            #
# Software is freely available for graphical display of the structure(s) in  #
# this CIF.  For information consult the CIF home page http://www.iucr.org/  #
# cif/home.html                                                              #
#                                                                            #
# This file may be used for bona fide research purposes within the           #
# scientific community so long as proper attribution is given to the journal # 
# article from which it was obtained.                                        #
#                                                                            #
##############################################################################
                                             
data_I
_audit_creation_method     SHELXL-97
_chemical_name_systematic
;
<i>catena</i>-Poly[[4',5'-bis(methylsulfanyl)-4,5-
ethylenedithiotetrathiofulvalene]
[[dichloridomercury(II)]-\m-dichlorido]]
;
_chemical_name_common     ?
_chemical_formula_moiety     'C10 H10 S8 +, Hg Cl3 -'
_chemical_formula_sum     'C10 H10 Cl3 Hg1 S8'
_chemical_formula_iupac     '(C10 H10 S8) [Hg Cl3]'
_chemical_formula_weight     693.6
_chemical_melting_point     ?
_symmetry_cell_setting     monoclinic
_symmetry_space_group_name_H-M     'P 21/c'
_symmetry_space_group_name_Hall     '-P 2ybc'
loop_
    _symmetry_equiv_pos_as_xyz
    'x, y, z'
    '-x, y+1/2, -z+1/2'
    '-x, -y, -z'
    'x, -y-1/2, z-1/2'
_cell_length_a     7.7216(15)
_cell_length_b     25.541(5)
_cell_length_c     19.626(4)
_cell_angle_alpha     90.00
_cell_angle_beta     97.96(3)
_cell_angle_gamma     90.00
_cell_volume     3833.3(13)
_cell_formula_units_Z     8
_cell_measurement_reflns_used     5236
_cell_measurement_theta_min     3.1005
_cell_measurement_theta_max     25.0264
_cell_measurement_temperature     193(2)
_exptl_crystal_description     Prism
_exptl_crystal_colour     Blue
_exptl_crystal_size_max     0.30
_exptl_crystal_size_mid     0.06
_exptl_crystal_size_min     0.05
_exptl_crystal_density_diffrn     2.404
_exptl_crystal_density_meas     ?
_exptl_crystal_density_method     'not measured'
_exptl_crystal_F_000     2632
_exptl_absorpt_coefficient_mu     9.310
_exptl_absorpt_correction_type     multi-scan
_exptl_absorpt_process_details     '(Jacobson, 1998)'
_exptl_absorpt_correction_T_min     0.1666
_exptl_absorpt_correction_T_max     0.6532
_exptl_special_details
;
;
_diffrn_ambient_temperature     193(2)
_diffrn_radiation_type     MoK\a
_diffrn_radiation_wavelength     0.71073
_diffrn_radiation_source     'fine-focus sealed tube'
_diffrn_radiation_monochromator     graphite
_diffrn_measurement_device_type     'Rigaku Mercury CCD'
_diffrn_measurement_method     \w
_diffrn_detector_area_resol_mean     ?
_diffrn_reflns_number     34949
_diffrn_reflns_av_R_equivalents     0.0809
_diffrn_reflns_av_sigmaI/netI     0.0521
_diffrn_reflns_theta_min     3.10
_diffrn_reflns_theta_max     25.03
_diffrn_reflns_theta_full     25.03
_diffrn_measured_fraction_theta_max     0.994
_diffrn_measured_fraction_theta_full     0.994
_diffrn_reflns_limit_h_min     -9
_diffrn_reflns_limit_h_max     9
_diffrn_reflns_limit_k_min     -30
_diffrn_reflns_limit_k_max     30
_diffrn_reflns_limit_l_min     -23
_diffrn_reflns_limit_l_max     23
_diffrn_standards_number     0
_diffrn_standards_interval_count     0
_diffrn_standards_interval_time     0
_diffrn_standards_decay_%     0
_refine_special_details
;
Refinement of <i>F</i>^2^ against ALL reflections. The weighted <i>R</i>-factor
<i>wR</i> and goodness of fit <i>S</i> are based on <i>F</i>^2^, conventional
<i>R</i>-factors <i>R</i> are based on <i>F</i>, with <i>F</i> set to zero for
negative <i>F</i>^2^. The threshold expression of <i>F</i>^2^ >
\s(<i>F</i>^2^) is used only for calculating <i>R</i>-factors(gt) <i>etc</i>.
and is not relevant to the choice of reflections for refinement.
<i>R</i>-factors based on <i>F</i>^2^ are statistically about twice as large
as those based on <i>F</i>, and <i>R</i>- factors based on ALL data will be
even larger.
;
_reflns_number_total     6730
_reflns_number_gt     6416
_reflns_threshold_expression     I>2\s(I)
_refine_ls_structure_factor_coef     Fsqd
_refine_ls_matrix_type     full
_refine_ls_R_factor_all     0.1044
_refine_ls_R_factor_gt     0.0971
_refine_ls_wR_factor_gt     0.1562
_refine_ls_wR_factor_ref     0.1581
_refine_ls_goodness_of_fit_ref     1.695
_refine_ls_restrained_S_all     1.694
_refine_ls_number_reflns     6730
_refine_ls_number_parameters     393
_refine_ls_number_restraints     7
_refine_ls_hydrogen_treatment     constr
_refine_ls_weighting_scheme     calc
_refine_ls_weighting_details
            'calc w=1/[\s^2^(Fo^2^)+(0.041P)^2^+19.9P] where P=(Fo^2^+2Fc^2^)/3'
_atom_sites_solution_hydrogens     geom
_atom_sites_solution_primary     direct
_atom_sites_solution_secondary     difmap
_refine_ls_shift/su_max     0.001
_refine_ls_shift/su_mean     0.000
_refine_diff_density_max     1.237
_refine_diff_density_min     -1.371
_refine_ls_extinction_method     none
_refine_ls_extinction_coef     ?
loop_
    _atom_type_symbol
    _atom_type_description
    _atom_type_scat_dispersion_real
    _atom_type_scat_dispersion_imag
    _atom_type_scat_source
    'C' 'C' 0.0033 0.0016
                         'International Tables Vol C Tables 4.2.6.8 and 6.1.1.4'
    'H' 'H' 0.0000 0.0000
                         'International Tables Vol C Tables 4.2.6.8 and 6.1.1.4'
    'Cl' 'Cl' 0.1484 0.1585
                         'International Tables Vol C Tables 4.2.6.8 and 6.1.1.4'
    'Hg' 'Hg' -2.3894 9.2266
                         'International Tables Vol C Tables 4.2.6.8 and 6.1.1.4'
    'S' 'S' 0.1246 0.1234
                         'International Tables Vol C Tables 4.2.6.8 and 6.1.1.4'
_computing_data_collection     'CrystalClear (Rigaku, 2001)'
_computing_cell_refinement     'CrystalClear (Rigaku, 2001)'
_computing_data_reduction     'CrystalClear (Rigaku, 2001)'
_computing_structure_solution     'SHELXS97 (Sheldrick, 2008)'
_computing_structure_refinement     'SHELXL97 (Sheldrick, 2008)'
_computing_molecular_graphics     'ORTEPII (Johnson, 1976)'
_computing_publication_material     'SHELXL97 (Sheldrick, 2008)'
loop_
    _atom_site_type_symbol
    _atom_site_label
    _atom_site_fract_x
    _atom_site_fract_y
    _atom_site_fract_z
    _atom_site_U_iso_or_equiv
    _atom_site_adp_type
    _atom_site_calc_flag
    _atom_site_refinement_flags
    _atom_site_occupancy
    _atom_site_disorder_assembly
    _atom_site_disorder_group
    Hg Hg1 0.45533(8) 0.41687(2) 0.78044(3) 0.02899(18) Uani d . 1 . .
    Hg Hg2 0.91933(8) 0.42035(2) 0.70386(3) 0.02898(18) Uani d . 1 . .
    Cl Cl1 0.2922(5) 0.34433(16) 0.7290(2) 0.0399(10) Uani d . 1 . .
    Cl Cl2 0.5596(5) 0.43869(17) 0.89856(19) 0.0373(10) Uani d . 1 . .
    Cl Cl3 0.6117(4) 0.47942(13) 0.71089(19) 0.0267(8) Uani d . 1 . .
    Cl Cl4 0.9288(5) 0.43697(15) 0.58359(19) 0.0344(9) Uani d . 1 . .
    Cl Cl5 0.7983(5) 0.34659(16) 0.7568(2) 0.0384(10) Uani d . 1 . .
    Cl Cl6 1.1374(5) 0.47851(14) 0.77105(19) 0.0289(8) Uani d . 1 . .
    S S1 0.6081(5) 0.68944(14) 0.48929(18) 0.0254(8) Uani d D 1 . .
    S S2 0.6520(5) 0.55351(14) 0.52101(19) 0.0281(9) Uani d D 1 . .
    S S3 0.7971(4) 0.69856(13) 0.63019(16) 0.0177(7) Uani d . 1 . .
    S S4 0.8238(4) 0.58695(13) 0.65687(17) 0.0181(7) Uani d . 1 . .
    S S5 1.0073(4) 0.72162(13) 0.78194(17) 0.0195(7) Uani d . 1 A .
    S S6 1.0639(4) 0.60862(13) 0.80084(16) 0.0158(7) Uani d . 1 A .
    S S7 1.2347(5) 0.74770(15) 0.91583(19) 0.0291(9) Uani d . 1 A .
    S S8 1.2877(5) 0.62303(13) 0.93929(17) 0.0208(8) Uani d . 1 . .
    S S9 0.8532(5) 0.55476(15) 0.99144(19) 0.0302(9) Uani d . 1 . .
    S S10 0.8668(5) 0.69012(15) 1.02585(18) 0.0272(8) Uani d . 1 . .
    S S11 0.6767(4) 0.58628(13) 0.85657(17) 0.0194(7) Uani d . 1 . .
    S S12 0.6762(4) 0.69875(13) 0.88435(16) 0.0184(7) Uani d . 1 . .
    S S13 0.4332(4) 0.60475(12) 0.71297(16) 0.0155(7) Uani d . 1 . .
    S S14 0.4648(4) 0.71822(13) 0.73263(17) 0.0191(7) Uani d . 1 . .
    S S15 0.2034(4) 0.61569(13) 0.57563(17) 0.0200(7) Uani d . 1 . .
    S S16 0.2282(5) 0.74147(14) 0.60020(18) 0.0247(8) Uani d . 1 . .
    C C3 0.7079(17) 0.6574(5) 0.5647(7) 0.018(3) Uani d . 1 A .
    C C4 0.7214(17) 0.6054(5) 0.5764(7) 0.019(3) Uani d . 1 A .
    C C5 0.8706(16) 0.6496(5) 0.6860(7) 0.016(3) Uani d . 1 A .
    C C6 0.9700(16) 0.6589(5) 0.7503(7) 0.017(3) Uani d . 1 . .
    C C7 1.1340(16) 0.7023(5) 0.8570(6) 0.013(3) Uani d . 1 . .
    C C8 1.1591(15) 0.6493(5) 0.8665(6) 0.014(3) Uani d . 1 A .
    C C9 1.067(2) 0.7954(6) 0.9159(8) 0.034(4) Uani d . 1 . .
    H H9A 1.1078 0.8237 0.9478 0.051 Uiso calc R 1 A .
    H H9B 0.9630 0.7790 0.9305 0.051 Uiso calc R 1 . .
    H H9C 1.0366 0.8097 0.8695 0.051 Uiso calc R 1 . .
    C C10 1.281(2) 0.5544(6) 0.9207(7) 0.028(3) Uani d . 1 . .
    H H10A 1.3497 0.5353 0.9585 0.042 Uiso calc R 1 . .
    H H10B 1.3296 0.5480 0.8779 0.042 Uiso calc R 1 . .
    H H10C 1.1593 0.5422 0.9154 0.042 Uiso calc R 1 . .
    C C11 0.957(2) 0.5888(6) 1.0678(8) 0.036(4) Uani d . 1 . .
    H H11A 0.9676 0.5643 1.1073 0.043 Uiso calc R 1 . .
    H H11B 1.0765 0.5992 1.0606 0.043 Uiso calc R 1 . .
    C C12 0.859(2) 0.6364(7) 1.0853(7) 0.036(4) Uani d . 1 . .
    H H12A 0.9084 0.6484 1.1320 0.043 Uiso calc R 1 . .
    H H12B 0.7355 0.6268 1.0864 0.043 Uiso calc R 1 . .
    C C13 0.7717(16) 0.6061(5) 0.9379(6) 0.015(3) Uani d . 1 . .
    C C14 0.7783(16) 0.6589(5) 0.9497(7) 0.017(3) Uani d . 1 . .
    C C15 0.6144(17) 0.6478(5) 0.8274(6) 0.016(3) Uani d . 1 . .
    C C16 0.5164(16) 0.6568(5) 0.7635(6) 0.014(3) Uani d . 1 . .
    C C17 0.3223(16) 0.6446(5) 0.6483(6) 0.015(3) Uani d . 1 . .
    C C18 0.3376(16) 0.6969(5) 0.6581(6) 0.014(3) Uani d . 1 . .
    C C19 0.228(2) 0.5470(5) 0.5954(7) 0.027(3) Uani d . 1 . .
    H H19A 0.1648 0.5264 0.5576 0.041 Uiso calc R 1 . .
    H H19B 0.1795 0.5395 0.6380 0.041 Uiso calc R 1 . .
    H H19C 0.3520 0.5376 0.6013 0.041 Uiso calc R 1 . .
    C C20 0.3862(19) 0.7930(5) 0.5994(7) 0.025(3) Uani d . 1 . .
    H H20A 0.3375 0.8208 0.5679 0.037 Uiso calc R 1 . .
    H H20B 0.4923 0.7790 0.5839 0.037 Uiso calc R 1 . .
    H H20C 0.4151 0.8074 0.6458 0.037 Uiso calc R 1 . .
    C C1 0.508(2) 0.6359(6) 0.4384(9) 0.030(3) Uiso d PD 0.83(2) A .
    H H1A 0.3974 0.6265 0.4556 0.036 Uiso calc PR 0.83(2) . .
    H H1B 0.4781 0.6479 0.3902 0.036 Uiso calc PR 0.83(2) . .
    C C2 0.621(3) 0.5870(7) 0.4389(8) 0.030(3) Uiso d PD 0.83(2) A .
    H H2A 0.7364 0.5969 0.4267 0.036 Uiso calc PR 0.83(2) . .
    H H2B 0.5655 0.5625 0.4032 0.036 Uiso calc PR 0.83(2) . .
    C C1A 0.612(12) 0.6349(19) 0.431(3) 0.030(3) Uiso d PD 0.17(2) A 1
    H H1C 0.5589 0.6458 0.3846 0.036 Uiso calc PR 0.17(2) A 1
    H H1D 0.7356 0.6253 0.4287 0.036 Uiso calc PR 0.17(2) A 1
    C C2A 0.516(8) 0.587(3) 0.453(3) 0.030(3) Uiso d PD 0.17(2) A 1
    H H2D 0.4882 0.5632 0.4127 0.036 Uiso calc PR 0.17(2) A 1
    H H2C 0.4052 0.5978 0.4682 0.036 Uiso calc PR 0.17(2) A 1
loop_
    _atom_site_aniso_label
    _atom_site_aniso_U_11
    _atom_site_aniso_U_22
    _atom_site_aniso_U_33
    _atom_site_aniso_U_12
    _atom_site_aniso_U_13
    _atom_site_aniso_U_23
    Hg1 0.0336(3) 0.0270(3) 0.0250(3) -0.0062(3) -0.0007(2) -0.0006(3)
    Hg2 0.0341(4) 0.0281(3) 0.0241(3) -0.0064(3) 0.0021(2) 0.0027(3)
    Cl1 0.029(2) 0.031(2) 0.056(3) -0.0062(17) -0.0026(18) -0.0127(19)
    Cl2 0.036(2) 0.047(3) 0.025(2) 0.0104(19) -0.0085(16) -0.0051(17)
    Cl3 0.0252(18) 0.0184(18) 0.037(2) 0.0013(14) 0.0049(15) 0.0038(15)
    Cl4 0.048(2) 0.031(2) 0.0234(19) -0.0109(18) 0.0014(17) 0.0027(16)
    Cl5 0.036(2) 0.029(2) 0.052(3) -0.0013(17) 0.0115(19) 0.0120(19)
    Cl6 0.0265(19) 0.0238(19) 0.033(2) 0.0029(15) -0.0086(15) -0.0099(15)
    S1 0.033(2) 0.021(2) 0.0196(18) 0.0012(16) -0.0071(15) 0.0011(15)
    S2 0.037(2) 0.018(2) 0.025(2) -0.0005(16) -0.0087(16) -0.0092(15)
    S3 0.0232(18) 0.0132(17) 0.0151(16) -0.0030(14) -0.0029(13) 0.0003(13)
    S4 0.0211(17) 0.0111(17) 0.0208(17) 0.0000(14) -0.0022(13) 0.0019(13)
    S5 0.0237(18) 0.0144(17) 0.0184(17) -0.0015(14) -0.0036(14) 0.0002(13)
    S6 0.0192(17) 0.0118(16) 0.0153(16) 0.0015(13) -0.0011(13) 0.0003(13)
    S7 0.030(2) 0.024(2) 0.029(2) 0.0002(16) -0.0115(16) -0.0100(16)
    S8 0.0262(19) 0.0195(19) 0.0144(17) 0.0020(15) -0.0055(14) -0.0003(14)
    S9 0.039(2) 0.022(2) 0.027(2) 0.0066(17) -0.0032(17) 0.0106(16)
    S10 0.032(2) 0.027(2) 0.0189(18) -0.0011(16) -0.0076(15) -0.0023(15)
    S11 0.0235(18) 0.0139(17) 0.0195(17) -0.0004(14) -0.0016(14) 0.0016(14)
    S12 0.0226(18) 0.0158(18) 0.0148(17) -0.0006(14) -0.0046(14) -0.0013(13)
    S13 0.0158(16) 0.0126(16) 0.0171(17) -0.0002(13) -0.0013(13) 0.0006(13)
    S14 0.0260(19) 0.0138(17) 0.0148(17) 0.0010(14) -0.0063(14) -0.0001(13)
    S15 0.0243(18) 0.0177(18) 0.0164(17) -0.0046(14) -0.0032(14) 0.0005(13)
    S16 0.0281(19) 0.0177(19) 0.0250(19) -0.0005(15) -0.0077(15) 0.0049(15)
    C3 0.019(7) 0.018(7) 0.016(7) 0.000(6) 0.004(5) -0.006(6)
    C4 0.020(7) 0.018(7) 0.015(7) 0.004(6) -0.009(5) -0.004(6)
    C5 0.015(7) 0.013(7) 0.021(7) -0.002(5) 0.004(5) 0.007(5)
    C6 0.019(7) 0.012(7) 0.022(7) 0.007(5) 0.006(6) 0.000(6)
    C7 0.013(6) 0.020(7) 0.008(6) 0.002(5) 0.001(5) -0.004(5)
    C8 0.009(6) 0.026(8) 0.007(6) 0.003(5) -0.001(5) 0.000(5)
    C9 0.045(10) 0.013(8) 0.039(9) -0.006(7) -0.008(7) 0.001(7)
    C10 0.041(9) 0.022(8) 0.020(8) 0.003(7) -0.004(7) 0.003(6)
    C11 0.034(9) 0.035(10) 0.034(9) 0.005(7) -0.015(7) 0.010(7)
    C12 0.041(10) 0.051(11) 0.014(8) 0.000(8) -0.004(7) 0.008(7)
    C13 0.016(7) 0.020(7) 0.010(6) 0.000(6) 0.004(5) 0.005(5)
    C14 0.012(7) 0.020(7) 0.018(7) 0.005(5) -0.002(5) 0.002(6)
    C15 0.022(7) 0.010(7) 0.016(7) 0.005(5) -0.003(5) -0.005(5)
    C16 0.015(7) 0.012(7) 0.017(7) 0.002(5) 0.007(5) 0.002(5)
    C17 0.013(6) 0.021(7) 0.010(6) 0.003(5) -0.001(5) -0.004(5)
    C18 0.013(6) 0.014(7) 0.014(7) -0.001(5) -0.001(5) -0.004(5)
    C19 0.038(9) 0.017(8) 0.025(8) -0.001(6) 0.001(7) 0.005(6)
    C20 0.037(9) 0.013(7) 0.023(8) -0.010(6) 0.000(6) 0.005(6)
_geom_special_details
;
All e.s.d.'s (except the e.s.d. in the dihedral angle between two l.s. planes)
are estimated using the full covariance matrix. The cell e.s.d.'s are taken
into account individually in the estimation of e.s.d.'s in distances, angles
and torsion angles; correlations between e.s.d.'s in cell parameters are only
used when they are defined by crystal symmetry. An approximate (isotropic)
treatment of cell e.s.d.'s is used for estimating e.s.d.'s involving l.s.
planes.
;
loop_
    _geom_bond_atom_site_label_1
    _geom_bond_atom_site_label_2
    _geom_bond_site_symmetry_2
    _geom_bond_distance
    _geom_bond_publ_flag
    Hg1 Cl1 . 2.384(4) yes
    Hg1 Cl2 . 2.411(4) yes
    Hg1 Cl3 . 2.516(4) yes
    Hg1 Cl6 1_455 2.901(4) no
    Hg2 Cl3 . 2.833(4) yes
    Hg2 Cl4 . 2.409(4) yes
    Hg2 Cl5 . 2.403(4) yes
    Hg2 Cl6 . 2.483(4) yes
    Cl6 Hg1 1_655 2.901(4) no
    S1 C3 . 1.772(14) n
    S1 C1A . 1.80(2) no
    S1 C1 . 1.804(15) no
    S2 C4 . 1.750(13) no
    S2 C2A . 1.80(2) no
    S2 C2 . 1.810(14) no
    S3 C5 . 1.707(13) no
    S3 C3 . 1.728(13) n
    S4 C4 . 1.731(13) n
    S4 C5 . 1.720(13) n
    S5 C6 . 1.728(13) n
    S5 C7 . 1.724(12) n
    S6 C6 . 1.720(13) n
    S6 C8 . 1.738(13) n
    S7 C7 . 1.741(13) no
    S7 C9 . 1.780(16) no
    S8 C8 . 1.757(12) no
    S8 C10 . 1.791(15) no
    S9 C13 . 1.744(13) no
    S9 C11 . 1.820(16) no
    S10 C14 . 1.747(13) no
    S10 C12 . 1.806(16) no
    S11 C13 . 1.737(13) n
    S11 C15 . 1.717(13) n
    S12 C14 . 1.739(13) n
    S12 C15 . 1.739(13) n
    S13 C16 . 1.728(13) n
    S13 C17 . 1.755(13) n
    S14 C16 . 1.709(13) n
    S14 C18 . 1.733(12) n
    S15 C17 . 1.749(12) no
    S15 C19 . 1.801(14) no
    S16 C18 . 1.743(13) no
    S16 C20 . 1.797(14) no
    C3 C4 . 1.348(19) no
    C5 C6 . 1.403(18) no
    C7 C8 . 1.375(18) no
    C9 H9A . 0.9800 no
    C9 H9B . 0.9800 no
    C9 H9C . 0.9800 no
    C10 H10A . 0.9800 no
    C10 H10B . 0.9800 no
    C10 H10C . 0.9800 no
    C11 C12 . 1.50(2) no
    C11 H11A . 0.9900 no
    C11 H11B . 0.9900 no
    C12 H12A . 0.9900 no
    C12 H12B . 0.9900 no
    C13 C14 . 1.367(18) no
    C15 C16 . 1.390(17) no
    C17 C18 . 1.353(18) no
    C19 H19A . 0.9800 no
    C19 H19B . 0.9800 no
    C19 H19C . 0.9800 no
    C20 H20A . 0.9800 no
    C20 H20B . 0.9800 no
    C20 H20C . 0.9800 no
    C1 C2 . 1.52(2) no
    C1 H1A . 0.9900 no
    C1 H1B . 0.9900 no
    C2 H2A . 0.9900 no
    C2 H2B . 0.9900 no
    C1A C2A . 1.52(3) no
    C1A H1C . 0.9900 no
    C1A H1D . 0.9900 no
    C2A H2D . 0.9900 no
    C2A H2C . 0.9900 no
loop_
    _geom_angle_atom_site_label_1
    _geom_angle_atom_site_label_2
    _geom_angle_atom_site_label_3
    _geom_angle_site_symmetry_1
    _geom_angle_site_symmetry_3
    _geom_angle
    _geom_angle_publ_flag
    Cl1 Hg1 Cl2 . . 132.27(16) no
    Cl1 Hg1 Cl3 . . 121.93(14) no
    Cl2 Hg1 Cl3 . . 104.68(14) no
    Cl1 Hg1 Cl6 . 1_455 90.12(12) no
    Cl2 Hg1 Cl6 . 1_455 95.88(12) no
    Cl3 Hg1 Cl6 . 1_455 94.96(11) no
    Cl5 Hg2 Cl4 . . 128.94(14) no
    Cl5 Hg2 Cl6 . . 121.00(14) no
    Cl4 Hg2 Cl6 . . 107.73(13) no
    Cl5 Hg2 Cl3 . . 91.01(12) no
    Cl4 Hg2 Cl3 . . 95.35(13) no
    Cl6 Hg2 Cl3 . . 99.61(11) no
    Hg1 Cl3 Hg2 . . 99.03(11) no
    Hg2 Cl6 Hg1 . 1_655 102.40(12) n
    C3 S1 C1A . . 97(3) no
    C3 S1 C1 . . 102.4(8) no
    C1A S1 C1 . . 27(3) no
    C4 S2 C2A . . 102(3) no
    C4 S2 C2 . . 100.7(8) no
    C2A S2 C2 . . 28(2) no
    C5 S3 C3 . . 95.4(7) n
    C5 S4 C4 . . 95.7(6) n
    C7 S5 C6 . . 95.1(6) n
    C6 S6 C8 . . 94.7(6) n
    C7 S7 C9 . . 101.4(7) no
    C8 S8 C10 . . 102.2(6) no
    C13 S9 C11 . . 102.6(7) no
    C14 S10 C12 . . 99.3(7) no
    C15 S11 C13 . . 95.9(6) n
    C14 S12 C15 . . 95.3(6) n
    C16 S13 C17 . . 94.3(6) n
    C16 S14 C18 . . 95.0(6) no
    C17 S15 C19 . . 102.0(7) no
    C18 S16 C20 . . 102.5(6) no
    C4 C3 S3 . . 117.3(10) n
    C4 C3 S1 . . 127.7(10) no
    S3 C3 S1 . . 115.0(8) no
    C3 C4 S4 . . 116.0(10) n
    C3 C4 S2 . . 129.1(10) no
    S4 C4 S2 . . 115.0(8) no
    C6 C5 S3 . . 123.0(10) n
    C6 C5 S4 . . 121.3(10) n
    S3 C5 S4 . . 115.6(8) n
    C5 C6 S6 . . 121.8(10) n
    C5 C6 S5 . . 121.6(10) n
    S6 C6 S5 . . 116.7(8) n
    C8 C7 S5 . . 116.7(9) n
    C8 C7 S7 . . 121.6(9) no
    S5 C7 S7 . . 121.6(8) no
    C7 C8 S6 . . 116.8(9) n
    C7 C8 S8 . . 122.6(9) no
    S6 C8 S8 . . 120.5(8) no
    S7 C9 H9A . . 109.5 no
    S7 C9 H9B . . 109.5 no
    H9A C9 H9B . . 109.5 no
    S7 C9 H9C . . 109.5 no
    H9A C9 H9C . . 109.5 no
    H9B C9 H9C . . 109.5 no
    S8 C10 H10A . . 109.5 no
    S8 C10 H10B . . 109.5 no
    H10A C10 H10B . . 109.5 no
    S8 C10 H10C . . 109.5 no
    H10A C10 H10C . . 109.5 no
    H10B C10 H10C . . 109.5 no
    C12 C11 S9 . . 113.5(10) no
    C12 C11 H11A . . 108.9 no
    S9 C11 H11A . . 108.9 no
    C12 C11 H11B . . 108.9 no
    S9 C11 H11B . . 108.9 no
    H11A C11 H11B . . 107.7 no
    C11 C12 S10 . . 114.0(11) no
    C11 C12 H12A . . 108.7 no
    S10 C12 H12A . . 108.7 no
    C11 C12 H12B . . 108.7 no
    S10 C12 H12B . . 108.7 no
    H12A C12 H12B . . 107.6 no
    C14 C13 S11 . . 116.4(10) n
    C14 C13 S9 . . 129.6(10) no
    S11 C13 S9 . . 113.9(8) no
    C13 C14 S12 . . 116.7(10) n
    C13 C14 S10 . . 126.6(10) no
    S12 C14 S10 . . 116.6(8) no
    C16 C15 S11 . . 123.0(10) n
    C16 C15 S12 . . 121.5(10) n
    S11 C15 S12 . . 115.5(7) n
    C15 C16 S14 . . 122.9(10) n
    C15 C16 S13 . . 120.2(10) n
    S14 C16 S13 . . 116.9(7) n
    C18 C17 S15 . . 124.0(10) no
    C18 C17 S13 . . 116.4(9) n
    S15 C17 S13 . . 119.6(8) no
    C17 C18 S14 . . 117.3(10) n
    C17 C18 S16 . . 121.8(10) no
    S14 C18 S16 . . 120.8(7) no
    S15 C19 H19A . . 109.5 no
    S15 C19 H19B . . 109.5 no
    H19A C19 H19B . . 109.5 no
    S15 C19 H19C . . 109.5 no
    H19A C19 H19C . . 109.5 no
    H19B C19 H19C . . 109.5 no
    S16 C20 H20A . . 109.5 no
    S16 C20 H20B . . 109.5 no
    H20A C20 H20B . . 109.5 no
    S16 C20 H20C . . 109.5 no
    H20A C20 H20C . . 109.5 no
    H20B C20 H20C . . 109.5 no
    C2 C1 S1 . . 114.7(12) no
    C2 C1 H1A . . 108.6 no
    S1 C1 H1A . . 108.6 no
    C2 C1 H1B . . 108.6 no
    S1 C1 H1B . . 108.6 no
    H1A C1 H1B . . 107.6 no
    C1 C2 S2 . . 113.6(12) no
    C1 C2 H2A . . 108.8 no
    S2 C2 H2A . . 108.8 no
    C1 C2 H2B . . 108.8 no
    S2 C2 H2B . . 108.8 no
    H2A C2 H2B . . 107.7 no
    C2A C1A S1 . . 113(5) no
    C2A C1A H1C . . 108.9 no
    S1 C1A H1C . . 108.9 no
    C2A C1A H1D . . 108.9 no
    S1 C1A H1D . . 108.9 no
    H1C C1A H1D . . 107.7 no
    C1A C2A S2 . . 109(5) no
    C1A C2A H2D . . 109.8 no
    S2 C2A H2D . . 109.8 no
    C1A C2A H2C . . 109.8 no
    S2 C2A H2C . . 109.8 no
    H2D C2A H2C . . 108.2 no
loop_
    _geom_hbond_atom_site_label_D
    _geom_hbond_atom_site_label_H
    _geom_hbond_atom_site_label_A
    _geom_hbond_site_symmetry_A
    _geom_hbond_distance_DH
    _geom_hbond_distance_HA
    _geom_hbond_distance_DA
    _geom_hbond_angle_DHA
    _geom_hbond_publ_flag
    C2 H2A Cl4 3_766 0.99 2.76 3.619(19) 145.5 yes
    C2 H2B Cl3 3_666 0.99 2.68 3.645(19) 164.4 yes
data_global
_journal_date_recd_electronic     2008-10-28
_journal_date_accepted     2008-12-16
_journal_name_full     'Acta Crystallographica, Section E'
_journal_year     2009
_journal_volume     65
_journal_issue      1
_journal_page_first     m115
_journal_page_last     m116
_journal_paper_category     QM
_journal_coeditor_code     LH2724
_publ_contact_author_name     'Ren, Zhi-Gang'
_publ_contact_author_address
;
 College of Chemistry, Chemical Engineering and Materials Science
 Soochow University
 Suzhou 215123
 People's Republic of China
;
_publ_contact_author_email     renzhigang@suda.edu.cn
_publ_contact_author_fax     86-512-65880089
_publ_contact_author_phone     86-512-65882865
_publ_section_title
;\
<i>catena</i>-Poly[[4',5'-bis(methylsulfanyl)-4,5-\
ethylenedithiotetrathiofulvalene] [[dichloridomercurate(II)]-\m-dichlorido]]
;
loop_
    _publ_author_name
    _publ_author_address
    'Yang, Wei'
;
 Department of Basic Course
 Suzhou Polytechnical Institute of Agriculture
 Suzhou 215008
 People's Republic of China
;
    'Ren, Zhi-Gang'
;
 College of Chemistry, Chemical Engineering and Materials Science
 Soochow University
 Suzhou 215123
 People's Republic of China
;
    'Dai, Jie'
;
 College of Chemistry, Chemical Engineering and Materials Science
 Soochow University
 Suzhou 215123
 People's Republic of China
;
