# Supplementary material for: catena-Poly[[4′,5′-bis­(methyl­sulfan­yl)-4,5-ethyl­enedithio­tetra­thio­fulvalene] [[dichloridomercurate(II)]-μ-dichlorido]]
Source: Acta Crystallogr Sect E Struct Rep Online. 2008 Dec 20;65(Pt 1):m115–6. doi: 10.1107/S1600536808042785 (PMC2968017; doi:10.1107/S1600536808042785)
Supplement: Supplementary file 2 [file e-65-0m115-Isup2.hkl]

# 
# h,k,l, Fc-squared, Fo-squared, sigma(Fo-squared) and status flag 
# 
data_I
_shelx_title ' I in space group P 21/c' 
_shelx_refln_list_code          4 
_shelx_F_calc_maximum      643.92 
_exptl_crystal_F_000      2632.00 
_reflns_d_resolution_high  0.8400 
 
loop_ 
 _symmetry_equiv_pos_as_xyz 
 'x, y, z' 
 '-x, y+1/2, -z+1/2' 
 '-x, -y, -z' 
 'x, -y-1/2, z-1/2' 
 
_cell_length_a     7.7216 
_cell_length_b    25.5410 
_cell_length_c    19.6260 
_cell_angle_alpha  90.000 
_cell_angle_beta   97.960 
_cell_angle_gamma  90.000 
 
_shelx_F_squared_multiplier     1.000 
 
loop_ 
 _refln_index_h 
 _refln_index_k 
 _refln_index_l 
 _refln_F_squared_calc 
 _refln_F_squared_meas 
 _refln_F_squared_sigma 
 _refln_observed_status 
   2   0   0    20197.04    20663.81    488.50 o 
   4   0   0     1158.01     1275.32    158.45 o 
   5   0   0    11565.83    12460.08    944.45 o 
   6   0   0    12164.14    12078.49    639.83 o 
   7   0   0     2399.41     1810.02    362.69 o 
   8   0   0    23198.98    23910.49   1073.68 o 
   9   0   0     4949.01     4903.06    734.25 o 
   2   1   0    51583.30    52505.72    946.64 o 
   3   1   0      451.23      892.53    186.27 o 
   4   1   0    10925.99    10816.18    521.84 o 
   5   1   0    21286.71    21401.56    656.92 o 
   6   1   0    13344.31    12502.46    519.08 o 
   7   1   0     5444.35     5765.98    527.73 o 
   8   1   0     2049.83     2721.37    684.51 o 
   9   1   0     2076.28     2205.84    576.90 o 
   1   2   0      515.23     2972.52    305.50 o 
   2   2   0    66152.66    71423.38   1157.17 o 
   3   2   0     5354.80     6016.92    502.65 o 
   4   2   0    30548.59    32769.00    560.98 o 
   5   2   0    15787.17    16012.17    549.72 o 
   6   2   0     8990.77     8881.91    397.95 o 
   7   2   0       32.81     1001.17    402.16 o 
   8   2   0     6815.03     6875.62    706.00 o 
   9   2   0      790.51     2917.13    754.63 o 
   1   3   0     2332.52     3244.87    178.19 o 
   2   3   0   113316.08   110456.29   2371.85 o 
   3   3   0    28876.29    28756.18    670.82 o 
   4   3   0   133939.64   128708.33   1794.65 o 
   5   3   0      444.81     1239.21    319.36 o 
   6   3   0    25155.96    25598.40    652.95 o 
   7   3   0    22991.01    21741.05    685.58 o 
   8   3   0      262.27     1340.98    422.06 o 
   9   3   0    34232.35    32400.90   1147.00 o 
   1   4   0     1517.30     1438.06    285.98 o 
   2   4   0     8499.46     8932.65    242.88 o 
   3   4   0     3688.25     3477.68    201.95 o 
   4   4   0     1602.14     2868.54    228.95 o 
   5   4   0    18370.60    18325.34    828.86 o 
   6   4   0     2953.76     3461.96    454.74 o 
   7   4   0      193.16     1325.10    294.12 o 
   8   4   0    25798.05    24845.28    813.63 o 
   9   4   0      663.56     1706.24    481.03 o 
   1   5   0    16598.27    19015.24    413.35 o 
   2   5   0    13908.49    13508.06    365.44 o 
   3   5   0     4571.15     4602.52    208.41 o 
   4   5   0    35293.34    34598.52    708.11 o 
   5   5   0    20311.01    20787.51    473.23 o 
   6   5   0     4662.27     4842.07    471.84 o 
   7   5   0    21341.06    19571.38    596.01 o 
   8   5   0      391.64     1905.45    500.57 o 
   1   6   0       84.43     1914.10    568.17 o 
   3   6   0    17542.56    16806.62    391.61 o 
   4   6   0    12930.85    12474.30    431.22 o 
   5   6   0    16497.46    16782.59    488.34 o 
   6   6   0    34000.98    33772.17    776.79 o 
   7   6   0     8382.12     8220.43    465.34 o 
   8   6   0    23934.54    23449.66    889.98 o 
   1   7   0    59083.95    61745.87   1171.73 o 
   2   7   0    40314.00    39727.46    626.75 o 
   3   7   0      135.54      426.96    133.24 o 
   4   7   0    14033.73    14313.48    384.33 o 
   5   7   0       40.41     1864.90    351.71 o 
   6   7   0     3468.98     3235.95    302.59 o 
   7   7   0     3654.00     3617.42    485.28 o 
   8   7   0       35.12     1578.19    425.95 o 
   1   8   0       10.11     1433.23    483.30 o 
   2   8   0    68040.95    72446.67    856.99 o 
   3   8   0      658.86     1736.93    390.23 o 
   4   8   0    34223.76    34281.41    714.42 o 
   5   8   0    14957.37    15241.46    449.58 o 
   6   8   0      545.02     1335.89    339.00 o 
   7   8   0      591.93     1723.29    514.60 o 
   8   8   0     6167.85     6190.96    561.84 o 
   1   9   0    53260.18    54733.30   1119.33 o 
   2   9   0   131747.14   125601.70   1804.07 o 
   3   9   0    35902.52    36765.67    594.67 o 
   4   9   0   143356.72   139228.81   1706.63 o 
   5   9   0      518.84      972.58    207.51 o 
   6   9   0     1572.42     1494.00    231.54 o 
   7   9   0    20081.53    21035.96    798.17 o 
   8   9   0      677.75     1584.30    466.01 o 
   0  10   0    39014.38    40063.73   1134.32 o 
   1  10   0     4262.49     3629.57    184.45 o 
   2  10   0    53866.08    60456.70    920.38 o 
   3  10   0      573.29      847.56    241.73 o 
   4  10   0     2652.70     3032.54    251.90 o 
   5  10   0      569.41     2064.19    333.12 o 
   6  10   0      136.36     1399.87    366.11 o 
   7  10   0      153.93     1063.26    424.38 o 
   8  10   0     7924.80     8904.05    618.02 o 
   1  11   0     2240.04     1930.29    136.15 o 
   2  11   0    99831.66    98094.43   1880.35 o 
   3  11   0     2083.92     2934.40    312.18 o 
   4  11   0    13320.31    14018.24    486.12 o 
   5  11   0      768.77     1221.33    285.54 o 
   6  11   0     6896.15     6162.64    351.59 o 
   7  11   0    10398.73    11476.74    823.98 o 
   8  11   0     4364.39     4304.82    639.31 o 
   0  12   0   132014.80   140603.94   2625.98 o 
   1  12   0       93.63      553.82    159.51 o 
   2  12   0    47616.67    49038.68    888.82 o 
   3  12   0    16258.16    15213.59    359.00 o 
   4  12   0     2360.43     2771.82    248.64 o 
   5  12   0    11909.35    11428.00    397.85 o 
   6  12   0    19223.54    21492.07    813.60 o 
   7  12   0     4077.43     3532.28    456.57 o 
   8  12   0     8411.79     9077.97   1367.09 o 
   1  13   0      204.98      962.39    161.43 o 
   2  13   0     2010.52     2584.02    253.07 o 
   3  13   0     2918.04     2851.95    260.95 o 
   4  13   0     4335.59     4653.60    283.62 o 
   5  13   0     2414.74     3601.74    502.55 o 
   6  13   0    22494.72    21196.93    648.99 o 
   7  13   0    10204.34    10242.58   1307.85 o 
   8  13   0       27.37       85.60    827.76 o 
   0  14   0    73087.38    79017.12   2043.63 o 
   1  14   0      334.71      620.44    172.68 o 
   2  14   0    59320.00    61091.59    833.44 o 
   3  14   0      900.81     2691.02    592.70 o 
   4  14   0      658.03     1768.92    353.12 o 
   5  14   0    17160.44    15829.19    886.98 o 
   6  14   0      310.03     2997.68    830.70 o 
   7  14   0       47.62     1989.77    597.86 o 
   8  14   0     3335.03     2820.38    453.89 o 
   1  15   0     7838.24     8743.06    586.80 o 
   2  15   0    32358.41    30886.02    589.07 o 
   3  15   0    18160.13    18859.07    475.92 o 
   4  15   0    42751.63    41370.61   1420.50 o 
   5  15   0    17463.37    16398.76    601.36 o 
   6  15   0    18047.15    15600.32   1318.47 o 
   7  15   0    14832.64    15280.28    897.52 o 
   0  16   0    14542.30    17262.04    892.31 o 
   1  16   0     4352.16     3879.21    250.01 o 
   2  16   0    27559.63    27959.04   1052.72 o 
   3  16   0     1087.27     1905.12    597.98 o 
   4  16   0     6661.78     7498.45    423.69 o 
   5  16   0      265.99      810.52    382.62 o 
   6  16   0     3461.01     3353.35    494.42 o 
   7  16   0      658.62      723.46    503.90 o 
   1  17   0     1025.26     1656.64    336.52 o 
   2  17   0    12856.32    12799.33    439.50 o 
   3  17   0     3391.49     3364.52    302.19 o 
   4  17   0    54020.87    48760.06   1212.71 o 
   5  17   0        7.89     1143.91    397.95 o 
   6  17   0     3929.21     3842.42    848.40 o 
   7  17   0    10664.76    10914.67    744.52 o 
   0  18   0   111880.30   113704.24   3611.84 o 
   1  18   0     2163.27     1732.37    238.74 o 
   2  18   0     6076.30     8031.65    445.25 o 
   3  18   0    10697.93    10392.85    803.31 o 
   4  18   0     7198.31     5781.11    536.79 o 
   5  18   0     6572.84     5951.06    634.85 o 
   6  18   0     2923.45     2920.85    396.97 o 
   7  18   0     3055.92     3070.82    709.39 o 
   1  19   0    17789.65    15991.48    913.25 o 
   2  19   0     6785.13     7118.08    413.64 o 
   3  19   0     9249.74     8715.62    557.70 o 
   4  19   0     2746.60     3076.59    521.95 o 
   5  19   0     1524.74     2333.24    637.74 o 
   6  19   0     2828.35     2311.69    497.74 o 
   7  19   0     7308.03     7887.57    728.63 o 
   0  20   0     1920.99     3910.63    713.87 o 
   1  20   0     1775.45     1917.85    356.52 o 
   2  20   0    55223.18    51467.58   1321.37 o 
   3  20   0      394.66     1523.94    388.60 o 
   4  20   0      310.51     2040.82    654.10 o 
   5  20   0     6340.51     6705.08    533.69 o 
   6  20   0     4851.55     4190.33   1102.38 o 
   1  21   0      314.17     1808.23    435.43 o 
   2  21   0    18447.32    17657.19   1182.95 o 
   3  21   0     2918.09     2610.19    412.46 o 
   4  21   0    55194.14    49303.84   2744.12 o 
   5  21   0     8148.73     7833.82    670.65 o 
   6  21   0     1476.95     1751.33    607.14 o 
   0  22   0     6283.38     6637.88    718.10 o 
   1  22   0     5786.09     4696.53    501.04 o 
   2  22   0    14372.26    15143.92    682.44 o 
   3  22   0       90.37      217.03    974.42 o 
   4  22   0      254.87     2058.09    444.65 o 
   5  22   0      362.45     1637.51    497.17 o 
   6  22   0     5198.48     5051.35    655.64 o 
   1  23   0    11679.07    11918.68    648.43 o 
   2  23   0    25794.65    23490.91    870.23 o 
   3  23   0     1281.62     1310.52    433.61 o 
   4  23   0    10764.24    10662.09    817.64 o 
   5  23   0     2445.05     2782.17   1895.04 o 
   0  24   0    16821.91    19236.71   1100.99 o 
   1  24   0      878.12     2035.31    523.98 o 
   2  24   0     2528.61     3960.38    883.25 o 
   3  24   0     2143.96     2319.75    813.32 o 
   4  24   0     8653.29     7950.01    748.14 o 
   5  24   0     6927.41     6999.19    976.42 o 
   1  25   0      681.62      795.29    433.23 o 
   2  25   0      108.84     3805.32   1542.65 o 
   3  25   0     4690.94     4061.69    606.95 o 
   4  25   0     1209.91     2302.73   1378.14 o 
   5  25   0       92.60     1939.85    913.10 o 
   0  26   0    26049.71    27505.34   2124.49 o 
   1  26   0     2821.45     4027.31    655.87 o 
   2  26   0     1340.41      880.80    440.12 o 
   3  26   0      321.52     1907.10    674.73 o 
   4  26   0       89.12     2786.70   1485.46 o 
   1  27   0     6865.03     7737.18    948.62 o 
   2  27   0    22325.36    24226.37   1149.14 o 
   3  27   0     3130.59     3657.64    711.18 o 
   4  27   0    16551.94    15332.08   3497.11 o 
   0  28   0    20717.92    19670.08   1927.82 o 
   1  28   0     2875.89     1993.39    416.81 o 
   2  28   0     4114.84     5406.00    720.27 o 
   3  28   0       22.30     1123.10    708.00 o 
   1  29   0     9425.72     9690.19   1181.59 o 
   2  29   0    16057.34    17785.65   2057.78 o 
   0  30   0    60021.39    55685.73   2114.25 o 
   1  30   0      616.88     1118.75    420.47 o 
  -9   1   1     6413.55     7046.14    808.45 o 
  -8   1   1      131.02     1487.22    334.60 o 
  -7   1   1      308.35     1209.41    287.74 o 
  -6   1   1    57383.22    53423.93   1234.46 o 
  -5   1   1    16807.80    17460.12    519.62 o 
  -4   1   1   102337.38    96678.85   1373.06 o 
  -3   1   1       71.39      879.98    306.90 o 
  -2   1   1    57699.08    57961.36    763.96 o 
   1   1   1    17835.94    20608.07    467.88 o 
   2   1   1    56013.78    59273.54    999.16 o 
   4   1   1    55531.43    54617.50    746.26 o 
   5   1   1     4191.96     4837.80    332.10 o 
   6   1   1    24128.16    22661.10    626.09 o 
   7   1   1    51037.53    46376.54    903.75 o 
   8   1   1      683.20     1595.57    447.10 o 
   9   1   1    14392.82    14242.20    805.50 o 
  -9   2   1      204.85     2265.72    607.34 o 
  -8   2   1    13107.46    14378.26    941.25 o 
  -7   2   1      546.05     1141.31    385.14 o 
  -6   2   1    27481.67    25789.86    813.28 o 
  -5   2   1    12578.91    14193.72    509.39 o 
  -4   2   1       25.68     1819.52    266.24 o 
  -3   2   1     1783.22     1674.06    141.30 o 
  -2   2   1   261255.67   270462.75   3153.82 o 
  -1   2   1      925.78     3004.02    263.75 o 
   1   2   1     6953.89     5842.48    803.13 o 
   2   2   1    14339.08    14903.50    324.08 o 
   3   2   1    55976.13    53535.74    822.49 o 
   4   2   1      544.41     1047.82    184.18 o 
   5   2   1    29828.57    28752.90    795.56 o 
   6   2   1    24033.17    24279.70    607.62 o 
   7   2   1     3390.12     2782.27    452.32 o 
   8   2   1     1178.29     2208.36    496.75 o 
   9   2   1      469.23     1549.58    675.98 o 
  -9   3   1      280.54     1349.57    652.56 o 
  -8   3   1        2.26     1562.25    447.72 o 
  -7   3   1      263.60      888.63    294.12 o 
  -6   3   1     2631.41     2355.96    276.12 o 
  -5   3   1    12400.49    11035.43    424.91 o 
  -4   3   1     8980.08     8697.50    286.74 o 
  -3   3   1     1333.88     1513.50    151.12 o 
  -2   3   1    10184.61    14169.55    824.46 o 
  -1   3   1     5305.24     5581.03    296.61 o 
   1   3   1     4682.96     5885.31    204.64 o 
   2   3   1    20136.52    21387.70    499.32 o 
   3   3   1    17211.46    16314.55    347.24 o 
   4   3   1      670.65     1567.01    218.52 o 
   5   3   1       64.54     1378.37    300.16 o 
   6   3   1      457.54     1940.05    697.54 o 
   7   3   1       41.62     2963.42    831.30 o 
   8   3   1     1148.57     2197.46    539.95 o 
  -9   4   1     1566.56     2530.25    847.99 o 
  -8   4   1     2928.70     3860.43    435.20 o 
  -7   4   1     4747.14     4659.10    461.52 o 
  -6   4   1     7733.90     8006.27    389.99 o 
  -5   4   1     3644.38     4313.03    329.14 o 
  -4   4   1      331.37      797.60    157.08 o 
  -3   4   1      570.24      659.25    165.23 o 
  -2   4   1   330815.50   348603.16   5612.18 o 
  -1   4   1     1022.29      828.65    175.06 o 
   0   4   1   385457.44   344385.09  10673.69 o 
   1   4   1     6591.42     6145.18    318.49 o 
   2   4   1   111033.63   115667.65   2002.83 o 
   3   4   1    50377.64    48740.55    785.46 o 
   4   4   1       63.39      998.20    207.75 o 
   5   4   1    38818.46    37196.56    731.55 o 
   6   4   1    20128.21    18592.15    583.15 o 
   7   4   1      506.15     1586.03    354.32 o 
   8   4   1     2170.99     2023.21    562.07 o 
  -9   5   1     1387.44     2223.53    796.54 o 
  -8   5   1       27.23     1587.25    560.20 o 
  -7   5   1     6020.98     5663.94    538.42 o 
  -6   5   1     1585.93     2142.04    266.15 o 
  -5   5   1     7745.90     7888.10    338.41 o 
  -4   5   1   119260.30   115305.54   1827.06 o 
  -3   5   1     1404.81     1677.88    146.68 o 
  -2   5   1   137387.64   128728.77   2672.51 o 
  -1   5   1    13515.04    15148.72    332.07 o 
   0   5   1       63.29      757.52    279.08 o 
   1   5   1    27086.55    28339.30    385.07 o 
   2   5   1   116422.85   116825.92   1587.96 o 
   3   5   1     2324.25     2590.85    181.43 o 
   4   5   1    43463.17    40629.75    755.14 o 
   5   5   1    24340.48    23192.90    551.19 o 
   6   5   1     4363.26     4236.10    556.22 o 
   7   5   1    10701.75    10848.39    816.65 o 
   8   5   1      161.99     2219.52    601.62 o 
  -8   6   1       96.17     2100.38    523.63 o 
  -7   6   1      145.66      841.00    341.19 o 
  -6   6   1    38060.21    38178.78   1054.65 o 
  -5   6   1      834.69     1560.98    234.89 o 
  -4   6   1      216.03     2384.82    349.63 o 
  -3   6   1       27.74      427.51    148.04 o 
  -1   6   1     3169.57     3727.00    199.46 o 
   0   6   1     7887.78    10299.27    287.46 o 
   1   6   1       16.18     1404.96    195.75 o 
   2   6   1     3102.53     5016.16    284.48 o 
   3   6   1      458.38      498.40    141.78 o 
   4   6   1    59901.86    61427.81    918.36 o 
   5   6   1      159.01     1477.79    266.13 o 
   6   6   1      276.21     1051.69    327.19 o 
   7   6   1       53.81     1141.71    382.86 o 
   8   6   1     2954.32     3200.46    561.79 o 
  -8   7   1      288.79     1798.89    598.20 o 
  -7   7   1      300.27     1408.93    405.18 o 
  -6   7   1    20640.67    19608.94    601.51 o 
  -5   7   1    14245.81    14172.37    423.88 o 
  -4   7   1   157036.42   153578.08   1827.11 o 
  -3   7   1      347.81      858.36    126.86 o 
  -2   7   1   127610.13   124225.27   1627.45 o 
  -1   7   1       91.45      942.59    172.16 o 
   0   7   1     1089.68     2397.53    217.14 o 
   1   7   1    89545.08    93399.30   1151.45 o 
   2   7   1    85885.23    83176.80   1231.00 o 
   3   7   1     1661.94     1664.34    132.65 o 
   4   7   1   115377.16   114323.74   1728.70 o 
   5   7   1    10129.92    10070.04    372.25 o 
   6   7   1      289.19     1138.27    348.26 o 
   7   7   1    29248.13    29700.64    916.06 o 
   8   7   1       37.93      792.15    340.73 o 
  -8   8   1     6536.28     7053.89    482.64 o 
  -7   8   1     1018.70     1775.61    347.77 o 
  -6   8   1    27125.54    27040.14    664.26 o 
  -5   8   1    10020.40    10489.25    378.37 o 
  -4   8   1     4146.37     4831.23    267.47 o 
  -3   8   1     1104.98     1367.39    195.35 o 
  -2   8   1    78648.70    82413.01   1051.43 o 
  -1   8   1       73.19      575.72    201.92 o 
   0   8   1     3160.22     3996.84    200.12 o 
   1   8   1     7457.71     7141.27    205.76 o 
   2   8   1   121533.58   125719.58   1591.02 o 
   3   8   1    18378.24    17586.83    367.36 o 
   4   8   1     5007.39     5876.50    300.09 o 
   5   8   1    41611.09    39276.61    764.90 o 
   6   8   1     8188.85     9611.39    453.36 o 
   7   8   1    10393.70     9233.59    493.17 o 
   8   8   1      346.52     1944.32    497.64 o 
  -8   9   1     2581.17     2131.00    348.72 o 
  -7   9   1     3297.17     3176.49    286.31 o 
  -6   9   1       30.65     1408.92    391.80 o 
  -5   9   1    32232.13    30463.37    635.90 o 
  -4   9   1      410.52     1505.19    293.43 o 
  -3   9   1       29.41     1064.03    182.28 o 
  -2   9   1     7324.61     6636.42    219.78 o 
  -1   9   1     6020.43     6965.77    311.14 o 
   0   9   1       51.99      990.66    238.88 o 
   1   9   1    12667.46    12931.79    313.99 o 
   2   9   1    17420.84    17743.15    435.17 o 
   3   9   1    95003.60    94984.59   1292.87 o 
   4   9   1     2372.57     2453.94    223.12 o 
   5   9   1     1100.09     1558.34    258.88 o 
   6   9   1       56.57     1877.61    389.74 o 
   7   9   1       13.64     1083.53    393.84 o 
   8   9   1     1631.14     1784.17    321.42 o 
  -8  10   1    14800.99    15117.75    733.19 o 
  -7  10   1     1289.81     2091.29    364.65 o 
  -6  10   1    50276.64    49730.53   1112.75 o 
  -5  10   1     6063.37     6382.23    313.02 o 
  -4  10   1    58515.81    58331.16   1106.21 o 
  -3  10   1       39.80      542.49    196.61 o 
  -2  10   1   173444.56   180142.63   2482.10 o 
  -1  10   1     1306.46     1429.22    158.63 o 
   0  10   1   251715.20   254808.92   6225.50 o 
   1  10   1      103.84     1106.59    220.35 o 
   2  10   1    67745.33    72167.81    784.81 o 
   3  10   1    26258.55    25846.58    427.06 o 
   4  10   1      396.97     2851.09    570.37 o 
   5  10   1    31271.63    30771.86    710.17 o 
   6  10   1     7859.05     8670.42    434.44 o 
   7  10   1     2765.44     2050.91    343.17 o 
   8  10   1     9693.66     8977.76    771.91 o 
  -8  11   1      122.57     3108.05    551.43 o 
  -7  11   1     5495.31     5020.06    362.03 o 
  -6  11   1    20317.39    19026.63    509.00 o 
  -5  11   1    13256.24    12921.20    415.15 o 
  -4  11   1    74530.49    72105.56   1134.67 o 
  -3  11   1     2379.43     2554.62    204.42 o 
  -2  11   1    43770.52    43453.37    856.80 o 
  -1  11   1     3369.56     4321.36    194.41 o 
   0  11   1      422.08      830.05    159.68 o 
   1  11   1    29253.25    30943.44    621.01 o 
   2  11   1    40129.30    39549.65    598.81 o 
   3  11   1     7205.56     6996.89    233.55 o 
   4  11   1    40917.35    40589.27    855.46 o 
   5  11   1      994.38     1921.99    328.12 o 
   6  11   1     3928.49     3796.31    551.88 o 
   7  11   1      762.59     1691.18    376.07 o 
   8  11   1       32.99     1549.86    807.09 o 
  -8  12   1    13072.25    11768.49    733.56 o 
  -7  12   1     5709.18     5421.96    583.77 o 
  -6  12   1     2194.35     2467.19    562.73 o 
  -5  12   1      163.61      965.16    324.38 o 
  -4  12   1      242.89     1137.17    232.13 o 
  -3  12   1      173.57      684.78    152.90 o 
  -2  12   1     1146.01     3511.84    345.35 o 
  -1  12   1     1147.10     1118.18    284.18 o 
   0  12   1     9058.82     9355.68    308.44 o 
   1  12   1     2208.64     1766.30    214.46 o 
   2  12   1    11018.96    12780.04    525.58 o 
   3  12   1     1168.91     1247.58    206.94 o 
   4  12   1      141.54     1671.12    292.36 o 
   5  12   1     5352.56     5542.15    320.24 o 
   6  12   1    15754.65    15230.82    814.50 o 
   7  12   1       34.30     1371.27    525.42 o 
   8  12   1    18138.67    15812.20   1450.48 o 
  -8  13   1      134.50     2358.42    698.06 o 
  -7  13   1    11632.56    13100.67    793.46 o 
  -6  13   1    20999.37    19584.08   1096.19 o 
  -5  13   1     6476.50     5152.60    371.67 o 
  -4  13   1    69430.15    63908.02   1110.88 o 
  -3  13   1     7051.33     7565.97    304.30 o 
  -2  13   1   106564.38   105583.81   1382.20 o 
  -1  13   1     1804.77     1784.81    147.12 o 
   0  13   1      794.80     1102.62    220.64 o 
   1  13   1    52981.22    53433.91    748.57 o 
   2  13   1    88028.34    84375.22   1664.52 o 
   3  13   1    17162.78    18128.25    518.42 o 
   4  13   1    33362.38    31356.54    675.66 o 
   5  13   1    28195.41    28600.17    585.22 o 
   6  13   1    11070.51    10357.04    775.24 o 
   7  13   1     6128.38     7259.06    525.18 o 
   8  13   1       26.77      901.46    515.36 o 
  -8  14   1     8957.29     9625.26    814.51 o 
  -7  14   1     2759.71     2151.30    615.15 o 
  -6  14   1     3879.53     3101.06    327.52 o 
  -5  14   1      215.89     1787.24    433.79 o 
  -4  14   1       74.74     1696.50    373.45 o 
  -3  14   1     1348.29     2756.44    807.01 o 
  -2  14   1     4023.05     5584.21    258.03 o 
  -1  14   1      177.53      730.48    208.26 o 
   0  14   1   117615.84   120762.37   1561.66 o 
   1  14   1    11758.72    10913.70    268.76 o 
   2  14   1    52098.00    53079.31    851.57 o 
   3  14   1    14089.76    14153.55    418.06 o 
   4  14   1     1018.20     1799.81    263.75 o 
   5  14   1    29225.10    26454.81    681.36 o 
   6  14   1     8997.05     9385.03    589.80 o 
   7  14   1      737.37     1415.02    466.17 o 
   8  14   1     1203.05     2020.14    515.38 o 
  -7  15   1     5775.47     6231.62    597.54 o 
  -6  15   1      164.57     1442.16    435.19 o 
  -5  15   1     2449.42     2486.79    370.37 o 
  -4  15   1     1360.93     1262.09    274.94 o 
  -3  15   1     4876.03     4865.26    351.46 o 
  -2  15   1      118.79     2242.70    348.74 o 
  -1  15   1     1025.84     1496.22    191.21 o 
   0  15   1      231.33     1302.67    358.16 o 
   1  15   1    19203.76    20087.02    574.71 o 
   2  15   1    13849.33    13631.84    545.90 o 
   3  15   1    11453.79    12052.39    478.92 o 
   4  15   1     1907.76     2961.16   1045.93 o 
   5  15   1     7974.23     6970.16    425.33 o 
   6  15   1      670.65     1432.98    450.74 o 
   7  15   1     6355.29     6184.91    742.00 o 
  -7  16   1      265.69     1208.01    580.60 o 
  -6  16   1    52983.30    46221.68   2190.55 o 
  -5  16   1     2332.69     2269.59    538.84 o 
  -4  16   1    21421.27    20109.52    875.33 o 
  -3  16   1      142.42      482.78    412.56 o 
  -2  16   1    41941.34    39962.95    708.68 o 
  -1  16   1     1600.25     1745.82    204.01 o 
   0  16   1   185843.66   185594.95   2492.17 o 
   1  16   1       29.33     1270.69    243.28 o 
   2  16   1   108608.71   110912.91   1936.90 o 
   3  16   1    38992.91    35483.72   1328.24 o 
   4  16   1    21244.23    20711.61   1106.36 o 
   5  16   1     7602.54     6430.62    404.33 o 
   6  16   1    16871.64    16288.44    742.43 o 
   7  16   1     2740.20     3797.30    914.35 o 
  -7  17   1     7662.72     8324.13   1057.92 o 
  -6  17   1    37167.94    34010.81   1789.99 o 
  -5  17   1      908.36     1370.38    331.01 o 
  -4  17   1    21879.45    20055.04    937.24 o 
  -3  17   1      186.93     1524.74    412.36 o 
  -2  17   1    20246.10    19797.04    785.11 o 
  -1  17   1     2982.81     3587.24    538.42 o 
   0  17   1       67.05     1569.80    459.60 o 
   1  17   1    28342.48    29101.52    645.01 o 
   3  17   1     6149.80     6488.84    399.53 o 
   4  17   1    19877.81    18018.04    593.95 o 
   5  17   1     5099.48     5093.49    378.91 o 
   6  17   1    20694.79    19979.97    985.87 o 
   7  17   1      532.94     2096.48    666.45 o 
  -7  18   1       80.67      992.30    976.56 o 
  -6  18   1      209.87     2062.37   1022.71 o 
  -5  18   1     1722.86     1693.30    266.70 o 
  -4  18   1    12158.08    12166.44    521.20 o 
  -3  18   1       10.72      386.78    394.42 o 
  -2  18   1    38434.14    39144.83    890.40 o 
  -1  18   1     2841.22     2702.21    470.58 o 
   0  18   1    28057.71    28299.16    764.17 o 
   1  18   1       51.38     1357.08    392.20 o 
   2  18   1      198.13     4130.90    930.74 o 
   3  18   1     1575.90     1871.92    522.04 o 
   4  18   1     7939.70     7919.81    423.99 o 
   5  18   1      219.06     1737.61    476.96 o 
   6  18   1     3069.77     3140.52    408.58 o 
   7  18   1      338.97     1681.06    787.79 o 
  -7  19   1      670.69     1765.75    631.14 o 
  -6  19   1    11034.65    10631.15    594.66 o 
  -5  19   1     1982.49     1789.39    279.34 o 
  -4  19   1    58824.17    53458.68   1081.27 o 
  -3  19   1    12424.42    11575.02    569.42 o 
  -2  19   1    10862.96     9464.88    728.49 o 
  -1  19   1      582.82     2016.67    497.76 o 
   0  19   1      533.72     2097.23    713.24 o 
   1  19   1     8656.95    10251.00    599.77 o 
   2  19   1    21887.87    20978.80   1002.61 o 
   3  19   1     3193.76     3953.14    419.62 o 
   4  19   1    34367.18    30785.04    944.48 o 
   5  19   1     1391.07     1956.42    501.51 o 
   6  19   1     1035.47     2472.74    719.73 o 
   7  19   1     7607.01     8136.81    783.56 o 
  -6  20   1    16116.76    17059.92    958.54 o 
  -5  20   1     1411.55     1083.48    345.59 o 
  -4  20   1    17149.25    15371.17    710.87 o 
  -3  20   1     2713.76     2016.36    406.30 o 
  -2  20   1    45263.19    46449.70   1046.20 o 
  -1  20   1      505.04     1201.08    496.06 o 
   0  20   1    29058.95    30252.54    902.72 o 
   1  20   1     3870.68     2873.29    393.58 o 
   2  20   1    74249.28    70823.30   1491.83 o 
   3  20   1     7739.62     9889.89    747.54 o 
   4  20   1      189.82     1412.84    439.20 o 
   5  20   1     7950.36     7345.00    674.95 o 
   6  20   1       79.07      762.77    489.47 o 
  -6  21   1      264.74     1559.32    664.04 o 
  -5  21   1     3911.88     2894.70    987.06 o 
  -4  21   1     6212.50     5035.82    493.96 o 
  -3  21   1     8642.74     8616.83    620.97 o 
  -2  21   1       83.65     2568.13    935.01 o 
  -1  21   1     5526.98     6102.01    511.57 o 
   0  21   1       17.32     1501.26    593.30 o 
   1  21   1     5100.97     5420.11    820.28 o 
   2  21   1     1799.36     2517.90    883.58 o 
   3  21   1      184.94      240.29    658.03 o 
   4  21   1      668.21     2308.35    714.86 o 
   5  21   1        0.89     2092.49    641.06 o 
   6  21   1     1088.39     1327.39    509.54 o 
  -6  22   1     9255.89     8881.00   1215.39 o 
  -5  22   1     1650.41      737.10    343.44 o 
  -4  22   1     1007.57     2590.30    620.98 o 
  -3  22   1       43.61     1094.42    599.44 o 
  -2  22   1     9616.84    11794.54    742.81 o 
  -1  22   1       35.17     1502.99    418.93 o 
   0  22   1    54445.91    55184.63   1348.89 o 
   1  22   1       50.06     1563.28    447.42 o 
   2  22   1    28611.53    27669.18   1665.40 o 
   3  22   1    12393.86    12887.95   1701.28 o 
   4  22   1      986.60     2451.37   1299.22 o 
   5  22   1    12288.30     9317.27    962.91 o 
   6  22   1    19497.72    17053.23   1811.75 o 
  -5  23   1     1654.82     2980.88    761.73 o 
  -4  23   1    31526.46    27249.86   2589.64 o 
  -3  23   1       35.08     1113.63    695.98 o 
  -2  23   1    13861.39    13662.07   1348.41 o 
  -1  23   1      293.29     1683.03    443.35 o 
   0  23   1     1229.01     1290.45    323.20 o 
   1  23   1     3181.14     3313.22    501.51 o 
   2  23   1    22546.07    20595.62   1097.62 o 
   3  23   1     2282.55     1540.03    439.15 o 
   4  23   1    11464.09     9888.92   1221.24 o 
   5  23   1     6867.96     5675.40   2378.53 o 
  -5  24   1      912.50     2092.82   1312.25 o 
  -4  24   1       32.42     1957.36    728.20 o 
  -3  24   1      184.98     1297.56    685.75 o 
  -2  24   1     1197.80     1879.05    570.14 o 
  -1  24   1     4828.73     4695.00    493.92 o 
   0  24   1     3896.84     4267.31    483.38 o 
   1  24   1       50.36     1856.62    553.73 o 
   2  24   1     4754.48     5930.59    595.44 o 
   3  24   1       29.04     1690.56    585.64 o 
   4  24   1     1174.25      521.57    585.67 o 
   5  24   1      906.22     2063.46    813.77 o 
  -5  25   1     3858.26     2360.03   1336.63 o 
  -4  25   1    14178.58    13346.14   2262.56 o 
  -3  25   1    11932.47    11500.34   1016.71 o 
  -2  25   1    29427.25    31390.04   1053.18 o 
  -1  25   1     1889.43     2260.10    368.91 o 
   0  25   1      302.86     1880.83    463.31 o 
   1  25   1    16032.70    15070.99   1286.67 o 
   2  25   1    21656.08    21597.54    915.24 o 
   3  25   1      217.20     1225.34    926.11 o 
   4  25   1    14767.34    19070.45   1480.44 o 
   5  25   1      262.95     1651.77    801.04 o 
  -4  26   1     3204.28     3424.85    554.39 o 
  -3  26   1       22.18     2359.57    764.04 o 
  -2  26   1    38866.24    36789.02   1814.03 o 
  -1  26   1     2939.78     2213.48    363.13 o 
   0  26   1    12030.12    14071.42    856.95 o 
   1  26   1     2568.59     2237.57    417.60 o 
   2  26   1    43753.47    45097.74   1819.95 o 
   3  26   1     2468.06     4103.55   1597.86 o 
   4  26   1     1187.78     3301.30    841.33 o 
  -4  27   1     2193.27     2050.36    648.85 o 
  -3  27   1      221.34     1555.20    502.12 o 
  -2  27   1     8436.05     7934.63    775.00 o 
  -1  27   1        9.59     1660.88    530.95 o 
   0  27   1      489.92     2586.47    616.57 o 
   1  27   1      442.64      796.39    399.40 o 
   2  27   1     7070.87     6792.43    749.93 o 
   3  27   1       94.75      337.54    573.31 o 
   4  27   1      641.19     2265.13    831.77 o 
  -3  28   1     1096.28     1166.38    643.84 o 
  -2  28   1     4485.85     3644.55    582.21 o 
  -1  28   1       52.61     2123.35    575.30 o 
   0  28   1    12788.65    14078.21   1768.31 o 
   1  28   1      736.40     1181.26    382.37 o 
   2  28   1     1009.91     1979.64    490.75 o 
   3  28   1     3636.78     3784.17    580.50 o 
  -2  29   1     2083.12     2172.19    640.71 o 
  -1  29   1     1777.97     1720.18    400.19 o 
   0  29   1      259.15     1070.96    608.75 o 
   1  29   1      285.21     1763.80    437.09 o 
   2  29   1     2157.13     2870.09    713.25 o 
  -1  30   1     5140.70     4297.25    559.21 o 
   0  30   1      244.57      537.24    471.58 o 
   1  30   1      134.87     1866.95    445.08 o 
  -9   0   2     1557.49     2239.42   1247.24 o 
  -8   0   2    15271.95    15227.25   2543.18 o 
  -7   0   2      719.40      531.45    416.49 o 
  -6   0   2    15737.47    15674.06    677.37 o 
  -5   0   2       57.04      611.63    272.23 o 
  -4   0   2    18438.33    16877.24    427.80 o 
  -3   0   2     7816.81     7421.71    537.28 o 
  -1   0   2     6050.85     4681.18   1161.35 o 
   1   0   2    33490.58    28761.55    964.93 o 
   2   0   2    13011.51    13916.47    397.29 o 
   3   0   2   137918.45   129385.20   2292.29 o 
   4   0   2      177.19      475.43    237.19 o 
   5   0   2    52436.63    50748.00   1636.45 o 
   6   0   2     4842.48     5602.10    484.19 o 
   7   0   2      335.60     1840.79    743.68 o 
   8   0   2    19817.86    17335.70   1175.32 o 
  -9   1   2       55.28     1767.64    774.50 o 
  -8   1   2      278.61      837.23    396.16 o 
  -7   1   2     1127.55     1606.19    380.84 o 
  -6   1   2    11793.04    11515.88    467.55 o 
  -5   1   2     4291.29     5053.09    315.99 o 
  -4   1   2    15152.25    15075.49    488.61 o 
  -3   1   2     1117.69     1234.96    142.76 o 
  -2   1   2     9581.11    12714.34    335.48 o 
  -1   1   2     5007.75     6160.84    254.30 o 
   1   1   2    49361.00    50252.39    741.20 o 
   2   1   2    34685.51    33507.14    715.56 o 
   3   1   2   122561.70   122108.45   1354.68 o 
   4   1   2     2331.06     2692.22    240.26 o 
   5   1   2    29652.69    30452.86   1068.29 o 
   6   1   2     2281.61     3078.52    310.62 o 
   7   1   2     5185.35     5998.53    453.88 o 
   8   1   2       57.58      866.75    539.90 o 
  -9   2   2      253.57     1460.79    390.31 o 
  -8   2   2     3056.14     2778.02    334.51 o 
  -7   2   2      294.44     1641.51    545.75 o 
  -6   2   2    20214.04    22334.59   1821.26 o 
  -5   2   2      398.78     1643.41    330.28 o 
  -4   2   2      172.96     1197.88    270.49 o 
  -3   2   2      704.22      989.79    171.44 o 
  -2   2   2     4100.04     7071.58    416.01 o 
  -1   2   2     3599.25     2948.30    243.57 o 
   2   2   2    16549.11    18384.62    326.13 o 
   3   2   2    58911.96    56323.33    680.41 o 
   4   2   2    40118.64    41935.43    686.53 o 
   5   2   2     5345.63     5548.28    335.30 o 
   6   2   2    16785.54    15382.02    496.27 o 
   7   2   2      878.44     2599.51    598.80 o 
   8   2   2       78.00     1077.60    552.32 o 
  -9   3   2     2066.77     1595.42    313.08 o 
  -8   3   2       19.37     1527.78    435.96 o 
  -7   3   2     1542.73     1698.08    255.01 o 
  -6   3   2    81739.41    80852.63   1251.07 o 
  -5   3   2     4387.13     4573.85    317.79 o 
  -4   3   2   163389.69   159410.89   2182.06 o 
  -3   3   2     9836.10    10409.94    300.17 o 
  -2   3   2   106312.79   105376.59   1620.27 o 
  -1   3   2    24938.07    26605.95    862.66 o 
   0   3   2     1635.39     1937.78    429.43 o 
   1   3   2    87867.66    87359.25   1202.82 o 
   2   3   2    72631.27    67915.81   1018.49 o 
   3   3   2    33784.92    34800.78    427.27 o 
   4   3   2    50688.16    51387.80    785.17 o 
   5   3   2    36891.24    37627.86   1021.61 o 
   6   3   2    10082.05     9127.93    437.51 o 
   7   3   2    75955.56    71300.40   1407.16 o 
   8   3   2       25.65     1216.17    846.52 o 
  -9   4   2      429.39     1473.87    439.94 o 
  -8   4   2     9266.95     8488.38    485.38 o 
  -7   4   2      722.17     1467.46    299.49 o 
  -6   4   2    19641.82    21289.13    578.50 o 
  -5   4   2       16.44      980.52    335.05 o 
  -4   4   2     5354.15     7410.82    505.17 o 
  -3   4   2      153.32      237.57    239.89 o 
  -2   4   2    46551.35    49420.49    833.87 o 
  -1   4   2        0.27      527.32    287.69 o 
   1   4   2     2331.14     2624.52    262.73 o 
   2   4   2      518.55     1283.34    112.85 o 
   3   4   2    24266.05    22511.02    499.64 o 
   4   4   2     1487.67     1883.33    232.72 o 
   5   4   2    15202.87    15266.94    554.87 o 
   6   4   2     1114.36     1730.37    499.03 o 
   7   4   2     5602.83     6406.78    439.62 o 
   8   4   2     9857.64     8187.69    696.94 o 
  -9   5   2      474.44     2136.71    573.01 o 
  -8   5   2      457.79     2314.89    492.30 o 
  -7   5   2       91.68      800.45    270.45 o 
  -6   5   2     3780.15     4140.77    477.04 o 
  -5   5   2       43.55     1208.99    252.84 o 
  -4   5   2    93303.35    93102.98   1595.69 o 
  -3   5   2      181.82      596.38    171.10 o 
  -2   5   2     3392.90     3434.23    184.99 o 
  -1   5   2    47254.35    47847.73   1007.80 o 
   0   5   2      529.40      583.28    259.90 o 
   1   5   2    58437.29    59876.95    861.58 o 
   2   5   2     1779.42     1956.68    175.98 o 
   3   5   2    24250.03    26108.85    379.81 o 
   4   5   2    27458.23    25257.39    537.28 o 
   5   5   2    18082.32    19029.93    517.06 o 
   6   5   2       59.37     1873.42    682.71 o 
   7   5   2     8474.62     9231.45    494.17 o 
   8   5   2      658.37     1954.54    555.78 o 
  -8   6   2    25195.31    22550.16    665.77 o 
  -7   6   2       48.29      713.41    377.86 o 
  -6   6   2    18258.86    18420.02    583.94 o 
  -5   6   2      112.39     1235.34    268.96 o 
  -4   6   2     9363.82     9845.52    398.38 o 
  -3   6   2     2151.99     1925.30    153.60 o 
  -2   6   2   291306.25   289033.59   3500.58 o 
  -1   6   2       89.78     1348.46    218.24 o 
   0   6   2    99048.02    97023.52   1753.36 o 
   1   6   2    20285.68    19721.03    423.92 o 
   2   6   2   102794.76   106852.80   1369.28 o 
   3   6   2    78336.05    75697.55    990.88 o 
   4   6   2    10149.88    10525.53    325.90 o 
   5   6   2    61154.80    59073.00   1086.17 o 
   6   6   2    13091.93    12212.13    506.98 o 
   7   6   2     1744.86     1877.26    329.30 o 
   8   6   2     4609.64     5035.99    603.15 o 
  -8   7   2      313.51     1558.00    509.41 o 
  -7   7   2       90.95      868.68    363.14 o 
  -6   7   2     1871.27     2236.28    356.27 o 
  -5   7   2    11630.11    12243.29    389.79 o 
  -4   7   2    38379.57    38485.03    644.39 o 
  -3   7   2      114.61      896.86    191.56 o 
  -2   7   2    28305.87    27510.69    446.30 o 
  -1   7   2    43362.06    44838.58    715.06 o 
   0   7   2       41.10     1039.57    181.10 o 
   1   7   2     1114.25     1454.26    116.77 o 
   2   7   2    17892.19    17865.92    361.10 o 
   3   7   2    16332.70    18986.12    418.33 o 
   4   7   2    25914.41    26128.89    609.83 o 
   5   7   2      110.41     1752.61    264.26 o 
   6   7   2      314.29     1122.01    486.28 o 
   7   7   2     2371.21     2161.33    283.36 o 
   8   7   2      931.43     1188.25    407.39 o 
  -8   8   2    14987.60    14669.23   1191.06 o 
  -7   8   2     2602.71     2487.97    287.10 o 
  -6   8   2     1375.82     1778.33    256.22 o 
  -5   8   2      451.15     1843.03    458.14 o 
  -4   8   2    12567.02    13496.34    433.08 o 
  -3   8   2      208.49      802.56    213.43 o 
  -2   8   2    65778.53    66930.91   1222.31 o 
  -1   8   2     1945.58     2083.26    235.50 o 
   0   8   2     3076.56     3287.88    199.89 o 
   1   8   2     3620.58     4290.46    344.00 o 
   2   8   2    24254.47    25588.53    415.29 o 
   3   8   2    23319.39    23380.27    439.72 o 
   4   8   2    33966.57    34433.81    662.07 o 
   5   8   2    21933.87    20574.68    539.37 o 
   6   8   2    14844.79    15690.08    695.04 o 
   7   8   2     2063.90     1924.31    316.46 o 
   8   8   2      120.58      583.43    451.36 o 
  -8   9   2     2052.90     2554.10    617.12 o 
  -7   9   2     5129.21     5448.84    409.85 o 
  -6   9   2    10986.99    10604.10    461.27 o 
  -5   9   2     6573.98     6835.80    350.88 o 
  -4   9   2   151139.80   145023.44   2356.39 o 
  -3   9   2     9661.05     9943.57    341.09 o 
  -2   9   2    90148.91    84658.69   1339.54 o 
  -1   9   2    10257.10    10659.04    299.26 o 
   0   9   2      298.49     1018.15    334.67 o 
   1   9   2   138434.53   141300.16   2232.54 o 
   2   9   2    76418.60    74721.54    994.05 o 
   3   9   2    42032.77    43942.83    637.24 o 
   4   9   2    35309.02    33485.70    618.11 o 
   5   9   2    39470.20    41322.00    825.39 o 
   6   9   2      693.77     1735.99    315.97 o 
   7   9   2    45701.94    46288.39   1127.99 o 
   8   9   2      266.78     2579.14    961.03 o 
  -8  10   2     3166.20     2706.40    625.71 o 
  -7  10   2       48.76     2046.30    547.53 o 
  -6  10   2      401.27     2004.73    402.97 o 
  -5  10   2     1470.41     1378.42    186.25 o 
  -4  10   2     4982.24     6089.84    498.41 o 
  -3  10   2      221.69      795.90    157.07 o 
  -2  10   2    79173.27    83273.57   1031.62 o 
  -1  10   2     2067.22     2053.66    195.66 o 
   0  10   2    51903.07    55290.41    780.00 o 
   1  10   2     7841.96     7228.90    236.07 o 
   2  10   2     4062.40     5126.12    200.39 o 
   3  10   2    14546.78    13315.63    324.03 o 
   4  10   2     8815.05     9400.83    338.83 o 
   5  10   2    15958.02    14406.59    639.48 o 
   6  10   2     2478.21     3130.49    359.81 o 
   7  10   2      802.82     1624.20    455.56 o 
   8  10   2     2799.98     4184.80    547.14 o 
  -8  11   2      537.72     1454.32    493.07 o 
  -7  11   2      223.03     1359.42    430.13 o 
  -6  11   2    10944.88    10884.37    437.22 o 
  -5  11   2    13840.15    12940.52    378.52 o 
  -4  11   2    25344.47    26125.77    605.69 o 
  -3  11   2      309.13     1069.88    170.70 o 
  -2  11   2    96415.21    95231.24   1184.08 o 
  -1  11   2    18945.55    19539.59    425.00 o 
   0  11   2     3739.04     3004.10    360.47 o 
   1  11   2    23112.40    22134.83    538.16 o 
   2  11   2    52086.31    50505.40    843.05 o 
   3  11   2    13605.79    15232.92    356.43 o 
   4  11   2    11192.14    10873.45    367.59 o 
   5  11   2    15188.25    16152.87    480.74 o 
   6  11   2      291.62     1433.72    342.40 o 
   7  11   2    14948.06    16157.53   1227.02 o 
   8  11   2      672.79     2601.73    451.23 o 
  -8  12   2    21324.66    20832.81   1095.62 o 
  -7  12   2       45.05      558.19    347.13 o 
  -6  12   2     6117.53     6811.56    450.77 o 
  -5  12   2     2132.92     2318.98    239.84 o 
  -4  12   2     4604.56     4561.39    279.15 o 
  -3  12   2     2943.41     2935.18    192.08 o 
  -2  12   2    46232.69    49642.45    926.02 o 
  -1  12   2      279.46     1613.14    347.57 o 
   0  12   2   235601.05   236876.05   4678.96 o 
   1  12   2    13517.79    13345.99    343.61 o 
   2  12   2     7846.43     8899.75    325.63 o 
   3  12   2    66028.16    66048.38   1055.82 o 
   4  12   2        3.14     1184.41    392.60 o 
   5  12   2    43946.31    40788.93    734.14 o 
   6  12   2     2160.03     2743.14    355.78 o 
   7  12   2     2227.68     2195.53    387.27 o 
   8  12   2     2799.58     2161.18    341.27 o 
  -8  13   2     2379.39     1993.82    810.86 o 
  -7  13   2     1266.90     1243.44    337.66 o 
  -6  13   2    16482.95    15020.10    974.04 o 
  -5  13   2       53.30     1869.10    443.27 o 
  -4  13   2    18506.94    17221.61   1341.67 o 
  -3  13   2      646.97     2635.00    669.06 o 
  -2  13   2      584.25     1397.99    278.30 o 
  -1  13   2      338.07     1323.92    230.24 o 
   0  13   2      231.85     1758.67    310.94 o 
   1  13   2     6141.97     6577.20    229.87 o 
   2  13   2      775.81      921.22    142.06 o 
   3  13   2     3356.14     4193.32    270.44 o 
   4  13   2     7213.56     7378.94    510.88 o 
   5  13   2     4050.80     4337.49    347.02 o 
   6  13   2     4698.74     4646.68    360.98 o 
   7  13   2    16553.44    16061.67   1211.98 o 
   8  13   2     2189.53     1674.64    584.57 o 
  -8  14   2     2245.30     1885.20    535.13 o 
  -7  14   2      806.45     1752.66    417.83 o 
  -6  14   2     1321.89     2379.08    500.85 o 
  -5  14   2      161.91      544.45    356.93 o 
  -4  14   2      373.66     1937.91    563.41 o 
  -3  14   2      264.88     2128.15    546.60 o 
  -2  14   2    33452.12    33618.30    747.93 o 
  -1  14   2     4570.45     4675.98    263.15 o 
   1  14   2     1918.43     1884.61    144.79 o 
   2  14   2     4960.24     6071.17    259.16 o 
   3  14   2    21900.13    21986.62    469.12 o 
   4  14   2     3626.01     3668.46    268.14 o 
   5  14   2     7077.68     7243.40    394.54 o 
   6  14   2     2356.54     2592.36    303.04 o 
   7  14   2      313.84     1857.90    687.79 o 
  -7  15   2      812.99     3138.58   1658.89 o 
  -6  15   2    35943.34    32037.38    861.63 o 
  -5  15   2     1123.57     1360.79    280.31 o 
  -4  15   2    56563.16    51246.11   2083.10 o 
  -3  15   2    21661.90    21465.20    662.88 o 
  -2  15   2    32730.36    31746.65    723.32 o 
  -1  15   2    12199.05    13518.36    590.95 o 
   0  15   2     3336.74     3489.66    402.82 o 
   1  15   2     7953.79     9302.71    439.31 o 
   2  15   2    25617.50    26434.95    759.04 o 
   3  15   2       95.33     2135.59    599.88 o 
   4  15   2    12869.03    12603.16    662.86 o 
   5  15   2     2113.04     2193.44    365.87 o 
   6  15   2    14351.44    14227.52    710.18 o 
   7  15   2    22618.81    22963.07   1022.15 o 
  -7  16   2     4408.65     4046.37    583.72 o 
  -6  16   2      552.76     1655.04    434.37 o 
  -5  16   2        2.54     1330.21    371.56 o 
  -4  16   2     2092.47     3102.67    464.74 o 
  -3  16   2      298.80     1192.93    338.61 o 
  -2  16   2     8177.81     8700.32    385.48 o 
  -1  16   2     5861.37     5691.71    322.87 o 
   1  16   2     2743.39     3162.80    382.08 o 
   2  16   2     4323.12     5488.83    390.88 o 
   3  16   2    15404.39    13846.77    455.76 o 
   4  16   2     8626.20     9165.21    427.26 o 
   5  16   2      427.91     1561.82    532.17 o 
   6  16   2      423.53     1004.36    465.34 o 
   7  16   2       22.83     2097.36   1030.59 o 
  -7  17   2     5940.23     5598.02    709.11 o 
  -6  17   2    12028.73    12803.38   1007.86 o 
  -5  17   2      311.51     1183.92    585.90 o 
  -4  17   2    43190.15    38016.54    992.49 o 
  -3  17   2      237.76     1481.96    354.14 o 
  -2  17   2     8586.51     8972.76    519.87 o 
  -1  17   2     1188.53     1570.93    210.93 o 
   0  17   2     3910.78     4715.66    415.04 o 
   1  17   2      393.55     1589.32    458.10 o 
   2  17   2     9088.34     8600.34    407.09 o 
   3  17   2    12121.92    12683.69    554.83 o 
   4  17   2    15788.71    13504.74   1140.33 o 
   5  17   2    22826.04    21422.98    858.72 o 
   6  17   2       23.88      965.59    390.63 o 
   7  17   2    16770.61    17904.13   1105.46 o 
  -7  18   2     1461.52     1213.35    546.50 o 
  -6  18   2     3468.01     3629.70    369.82 o 
  -5  18   2        6.61      821.38    371.15 o 
  -4  18   2    45330.05    41273.79   1000.91 o 
  -3  18   2       25.83     1405.28    359.86 o 
  -2  18   2    39007.51    38658.65    880.86 o 
  -1  18   2     2519.80     2487.69    267.40 o 
   0  18   2    66302.77    66372.62   1154.74 o 
   1  18   2    12251.09    12163.00    788.12 o 
   2  18   2     4348.51     4871.31    400.06 o 
   3  18   2    38684.67    41044.44   1689.06 o 
   4  18   2     9451.70    10309.27    572.61 o 
   5  18   2    33185.94    31721.01   1177.49 o 
   6  18   2     1813.58     1602.20    352.79 o 
   7  18   2     1517.44     2290.93    467.23 o 
  -7  19   2      836.99     2002.77    518.26 o 
  -6  19   2     1541.23     1555.09    347.21 o 
  -5  19   2     1197.06     1894.25    325.12 o 
  -4  19   2     5594.75     4558.19    741.00 o 
  -3  19   2     6063.98     5919.86    513.32 o 
  -2  19   2     5980.73     6011.23    405.12 o 
  -1  19   2     2799.70     2536.40    435.56 o 
   0  19   2     1525.67     2729.13    404.66 o 
   1  19   2     1477.84     1925.62    413.63 o 
   2  19   2     1368.36     1703.30    452.18 o 
   3  19   2       29.03     2669.36    621.57 o 
   4  19   2     1669.97     3084.95    757.00 o 
   5  19   2     6517.35     7194.29    592.70 o 
   6  19   2     1922.09     1447.71    376.38 o 
  -6  20   2     5528.79     5347.34    708.87 o 
  -5  20   2       54.98     1244.89    358.22 o 
  -4  20   2       78.22     1475.17    500.92 o 
  -3  20   2     4208.33     4412.69    439.06 o 
  -2  20   2     6383.60     6798.36    406.12 o 
  -1  20   2     7902.67     6777.62    542.14 o 
   0  20   2    54254.86    52990.80   1361.09 o 
   1  20   2      385.37     1554.29    563.81 o 
   2  20   2    28076.44    29750.20   1337.76 o 
   3  20   2    15730.40    15814.67    892.22 o 
   4  20   2    13684.31    13085.05   1474.38 o 
   5  20   2     4115.23     4747.65    926.85 o 
   6  20   2      120.82     1027.87    580.62 o 
  -6  21   2     8883.70     7746.53    895.85 o 
  -5  21   2      130.24      485.99    450.46 o 
  -4  21   2    39013.06    35685.85   1068.24 o 
  -3  21   2     3068.51     2516.38    369.75 o 
  -2  21   2    26503.98    25501.71    765.25 o 
  -1  21   2     5494.74     5101.09    663.56 o 
   0  21   2      186.12      785.33    488.20 o 
   1  21   2      548.24     1815.99    575.44 o 
   2  21   2    18145.87    17815.00   1087.01 o 
   3  21   2     1469.42     3002.44    506.72 o 
   4  21   2    24320.73    24829.92   2163.42 o 
   5  21   2      446.79     2664.76   1009.84 o 
   6  21   2     1849.86     2601.59    893.27 o 
  -6  22   2        0.05     1537.20    790.91 o 
  -5  22   2        5.44      335.43    507.24 o 
  -4  22   2     3033.73     2217.84    364.31 o 
  -3  22   2      795.04     2527.32    678.93 o 
  -2  22   2      645.90     2045.41    335.24 o 
  -1  22   2     1861.37     2043.82    404.79 o 
   0  22   2      161.43     1485.29    678.93 o 
   1  22   2      769.34     1590.16    531.19 o 
   2  22   2     3786.91     3831.32    412.26 o 
   3  22   2      770.77     3241.88   1247.97 o 
   4  22   2    26422.19    27674.29   2943.97 o 
   5  22   2       42.88      985.70    865.15 o 
   6  22   2      449.44     1043.88    544.12 o 
  -6  23   2     4864.17     5912.52   1573.40 o 
  -5  23   2     5368.72     5459.76    612.70 o 
  -4  23   2    20557.37    19955.87    897.32 o 
  -3  23   2      622.33     1732.16    515.47 o 
  -2  23   2    16504.57    16525.09   1558.85 o 
  -1  23   2    14766.09    14134.46   1367.18 o 
   0  23   2     3139.37     2628.82    377.29 o 
   1  23   2      616.70     1708.59    360.70 o 
   2  23   2    16258.25    16213.57    745.54 o 
   3  23   2     1942.91     2009.91    493.43 o 
   4  23   2     6931.90     4620.25    731.56 o 
   5  23   2     5256.44     5730.09    818.11 o 
  -5  24   2       45.13      814.10    531.19 o 
  -4  24   2     2295.89     1490.62    485.71 o 
  -3  24   2      475.21     1188.78    568.57 o 
  -2  24   2    18793.93    19592.04   1801.42 o 
  -1  24   2       93.39     1159.33    494.50 o 
   0  24   2    19293.39    19658.75    757.70 o 
   1  24   2     4850.72     3737.21    482.84 o 
   2  24   2    13963.92    14975.44    839.80 o 
   3  24   2    12670.34    11967.77   1130.10 o 
   4  24   2     1413.19     2357.00    937.00 o 
   5  24   2    22552.79    22967.62   1524.21 o 
  -5  25   2     1449.11     1421.26    691.61 o 
  -4  25   2     1394.85     2735.01    959.49 o 
  -3  25   2     3542.49     4472.65    678.94 o 
  -2  25   2     3215.72     4618.36   1064.53 o 
  -1  25   2     1909.74     1931.19    357.81 o 
   0  25   2       91.35     1726.42    540.03 o 
   1  25   2     3514.69     2854.52    415.24 o 
   2  25   2     1781.56     3918.46   1412.67 o 
   3  25   2      621.57     1894.60    746.16 o 
   4  25   2     2873.64     2914.55    758.02 o 
   5  25   2     4180.08     6530.29    980.39 o 
  -4  26   2      185.52     1311.90    739.34 o 
  -3  26   2     4507.71     4210.89    628.91 o 
  -2  26   2     9794.90     9219.55    812.40 o 
  -1  26   2     1630.40     2129.62    402.18 o 
   0  26   2    19089.71    20646.21    871.09 o 
   1  26   2     2511.25     3099.48    444.74 o 
   2  26   2      476.25     1889.34    886.67 o 
   3  26   2     6809.26     7667.06    843.56 o 
   4  26   2      205.81      955.98    663.89 o 
  -4  27   2    21180.55    19601.81   3600.38 o 
  -3  27   2     6507.09     7008.72    739.26 o 
  -2  27   2    13921.28    14536.92    988.75 o 
  -1  27   2      207.12     1009.58    427.90 o 
   0  27   2       37.81     2622.46    642.27 o 
   1  27   2      226.70     1176.34    418.31 o 
   2  27   2    17320.79    17098.43   2881.82 o 
   3  27   2     6480.55     7112.33    770.23 o 
   4  27   2     5499.21     5631.06   1776.22 o 
  -3  28   2      810.53     2613.34   1059.25 o 
  -2  28   2       62.03     1298.75    839.22 o 
  -1  28   2      415.63     1168.37    473.79 o 
   0  28   2      404.14     1030.22    404.71 o 
   1  28   2     1950.24     1383.18    376.48 o 
   2  28   2      120.86     1835.69    677.62 o 
   3  28   2     1295.02     1828.34    702.70 o 
  -2  29   2     6742.45     6550.29   1726.45 o 
  -1  29   2     2676.63     3093.32    506.96 o 
   0  29   2      573.12      969.97    638.28 o 
   1  29   2     6554.28     6495.92    569.17 o 
   2  29   2    10168.96     8985.72   1607.96 o 
  -1  30   2       31.80     1487.73    565.00 o 
   0  30   2    21998.95    21978.38   1843.41 o 
   1  30   2     2182.46     2213.92    488.52 o 
  -9   1   3      198.69     1266.43    408.72 o 
  -8   1   3      609.52     1231.56    359.67 o 
  -7   1   3     7855.52     7271.27    416.27 o 
  -6   1   3    71657.82    67894.28   1121.93 o 
  -5   1   3     3691.08     3469.22    281.58 o 
  -4   1   3    82408.83    79058.34   1253.89 o 
  -3   1   3     4159.98     4144.33    226.45 o 
  -2   1   3    87910.05    88905.77   1345.19 o 
  -1   1   3   123950.17   122699.38   3999.73 o 
   0   1   3     6316.25     5129.11    295.11 o 
   1   1   3   119593.13   119443.47   1791.99 o 
   2   1   3    24593.55    25540.88    577.64 o 
   3   1   3    21445.99    21727.75    343.18 o 
   4   1   3     9127.71     7927.30    252.68 o 
   5   1   3    18363.08    17775.00    679.52 o 
   6   1   3     7561.36     6723.78    594.31 o 
   7   1   3    27639.95    24644.03    818.92 o 
   8   1   3      229.38      883.19    550.51 o 
  -9   2   3       46.25      768.11    325.38 o 
  -8   2   3    34253.01    34197.69    837.31 o 
  -7   2   3      608.37     1828.76    402.60 o 
  -6   2   3     8854.98     9084.94    518.11 o 
  -5   2   3     1799.42     2152.66    379.92 o 
  -4   2   3    34615.16    35879.61    584.67 o 
  -3   2   3    27507.03    25587.18    480.87 o 
  -2   2   3   262572.63   280686.13   3964.22 o 
  -1   2   3     1802.19     1591.68    132.75 o 
   1   2   3    32091.19    29706.86    589.53 o 
   2   2   3     1165.99     1330.75    108.90 o 
   3   2   3   104795.34    99031.52   1127.76 o 
   4   2   3     1617.50     2205.81    275.66 o 
   5   2   3    48371.96    44578.95   1037.05 o 
   6   2   3     1992.80     1923.54    266.17 o 
   7   2   3     1860.26     1458.35    300.86 o 
   8   2   3       53.96      847.98    502.17 o 
  -9   3   3      298.71     3587.25   1209.08 o 
  -8   3   3      724.62     1433.84    384.93 o 
  -7   3   3      359.58      906.56    368.91 o 
  -6   3   3      636.20     1133.20    261.95 o 
  -5   3   3       25.09     1172.49    282.66 o 
  -4   3   3    14542.21    14378.14    386.87 o 
  -3   3   3     5031.76     5605.68    216.06 o 
  -2   3   3    75027.17    74021.06   1052.51 o 
  -1   3   3      255.04      877.87    223.40 o 
   0   3   3      311.21      408.30    203.91 o 
   1   3   3      935.50     1888.31    159.66 o 
   2   3   3     7870.74     8704.70    328.86 o 
   3   3   3     1196.53     1934.04    145.57 o 
   4   3   3     1227.43     1162.60    145.96 o 
   5   3   3     8906.85    10189.88    754.67 o 
   6   3   3      260.86     1800.71    434.79 o 
   7   3   3      233.19     1152.95    493.00 o 
   8   3   3       48.35     1332.60    924.37 o 
  -9   4   3        6.05     1852.35    480.09 o 
  -8   4   3     7004.71     7952.65    480.42 o 
  -7   4   3        2.75      267.98    286.79 o 
  -6   4   3    11680.25    11710.93    469.41 o 
  -5   4   3      722.20     1208.82    181.14 o 
  -4   4   3     1518.93     1778.35    247.34 o 
  -3   4   3     9194.55     7956.12    398.90 o 
  -1   4   3    15977.61    15444.72    497.18 o 
   1   4   3    50647.03    49501.97    937.23 o 
   2   4   3    33377.93    34535.61    456.35 o 
   3   4   3    98625.10    95382.54   1185.32 o 
   4   4   3     6610.70     6508.83    220.19 o 
   5   4   3    41747.16    40963.41    797.95 o 
   6   4   3      871.75     1305.93    494.67 o 
   7   4   3       68.71     1168.45    539.60 o 
   8   4   3    12226.38    11980.77    718.36 o 
  -9   5   3      456.03     1841.34    551.18 o 
  -8   5   3       22.01     1938.66    471.37 o 
  -7   5   3     1137.06     1558.07    500.86 o 
  -6   5   3    25077.04    24887.54    662.09 o 
  -5   5   3     4484.98     5627.94    339.95 o 
  -4   5   3   101725.09    99085.99   1387.03 o 
  -3   5   3    23607.06    23027.88    453.11 o 
  -2   5   3    52252.38    49367.70    893.35 o 
  -1   5   3    32179.92    35519.98    894.56 o 
   0   5   3      757.45      945.52    270.59 o 
   1   5   3   110613.70   113049.00   1354.46 o 
   2   5   3    50845.12    50169.59    688.38 o 
   3   5   3      260.32      827.68    223.67 o 
   4   5   3    15418.30    13659.27    553.39 o 
   5   5   3    13884.22    14730.81    568.22 o 
   6   5   3      604.58     1013.39    427.51 o 
   7   5   3     3386.28     3653.93    488.50 o 
   8   5   3       11.66     1201.27    463.66 o 
  -9   6   3        0.96      826.05    381.39 o 
  -8   6   3      472.50     1896.52    451.81 o 
  -7   6   3     1466.06     1478.77    245.14 o 
  -6   6   3     2160.13     2039.75    265.13 o 
  -5   6   3      206.76     1543.09    273.61 o 
  -4   6   3     1168.18     3406.74    517.46 o 
  -3   6   3     2408.16     2736.34    225.39 o 
  -2   6   3    11379.85    12550.29    608.88 o 
  -1   6   3     1462.88     1874.58    462.38 o 
   0   6   3     1684.40     3033.93    202.26 o 
   1   6   3     1566.80     1671.73    131.78 o 
   2   6   3     2643.38     3572.53    216.00 o 
   3   6   3     3314.00     3482.38    221.85 o 
   4   6   3    36009.14    36060.92    613.46 o 
   5   6   3       57.32     1891.10    434.57 o 
   6   6   3     3654.91     3212.64    315.62 o 
   7   6   3      283.75     2284.08    876.16 o 
   8   6   3     1827.78     2005.65    411.22 o 
  -8   7   3     3422.95     3262.28    432.94 o 
  -7   7   3     5192.72     5871.08    408.12 o 
  -6   7   3    23466.99    24423.78    820.72 o 
  -5   7   3     2026.28     2378.53    224.27 o 
  -4   7   3   132155.84   130895.30   2080.31 o 
  -3   7   3     1955.34     1795.84    128.38 o 
  -2   7   3    73463.81    70636.88    807.02 o 
  -1   7   3   244878.75   248210.84   2998.39 o 
   0   7   3     1100.95     1047.27    224.47 o 
   1   7   3    72093.30    71749.83    889.09 o 
   2   7   3    51722.03    49973.58    886.98 o 
   3   7   3    48433.81    50979.32    908.49 o 
   4   7   3    28750.76    28424.58    620.84 o 
   5   7   3    19454.29    20682.47    512.28 o 
   6   7   3       28.99     1225.83    329.02 o 
   7   7   3    67037.51    66769.91   1422.71 o 
   8   7   3      737.51     2113.36    426.83 o 
  -8   8   3    19374.26    20280.45   1016.07 o 
  -7   8   3      813.13     1236.53    242.38 o 
  -6   8   3    30696.98    31053.80    683.13 o 
  -5   8   3     1129.04     1519.43    207.72 o 
  -4   8   3     5912.00     6719.02    414.24 o 
  -3   8   3     2484.01     2286.31    156.80 o 
  -2   8   3    15995.91    16924.92    356.58 o 
  -1   8   3      342.01     1087.41    295.32 o 
   0   8   3     6944.11     7528.26    291.05 o 
   1   8   3    22211.66    20406.14    426.03 o 
   2   8   3    18987.59    19487.93    494.02 o 
   3   8   3    70375.73    70707.28   1036.57 o 
   4   8   3        3.68     1479.01    386.65 o 
   5   8   3    54471.53    53851.17   1055.55 o 
   6   8   3     3794.59     3776.80    663.47 o 
   7   8   3    11047.93    11178.30    584.55 o 
   8   8   3      344.84     1273.69    523.57 o 
  -8   9   3      932.22     2220.04    403.98 o 
  -7   9   3      539.15     1372.79    415.06 o 
  -6   9   3      229.51     1547.73    354.97 o 
  -5   9   3     6794.33     7766.72    349.88 o 
  -4   9   3      140.89     1659.45    297.04 o 
  -3   9   3     9390.07     9498.58    242.32 o 
  -2   9   3     1351.48     1206.38    253.76 o 
  -1   9   3    54099.93    56763.18    922.22 o 
   0   9   3     1197.78     1447.31    326.92 o 
   1   9   3    30641.66    32269.90    573.97 o 
   2   9   3     6534.99     7934.29    246.08 o 
   3   9   3     4150.88     5485.84    237.63 o 
   4   9   3      803.75     1372.97    284.31 o 
   5   9   3     1839.31     2699.84    351.16 o 
   6   9   3       11.19      912.80    421.02 o 
   7   9   3      374.98     1219.61    440.66 o 
   8   9   3       38.33      932.09    488.86 o 
  -8  10   3    30239.75    25869.26   1546.10 o 
  -7  10   3        5.40     1033.54    415.37 o 
  -6  10   3     3309.68     3522.65    315.78 o 
  -5  10   3     1240.49     1887.21    263.44 o 
  -4  10   3    26638.73    26976.79    525.82 o 
  -3  10   3    23655.78    23839.35    452.51 o 
  -2  10   3    93690.83    92948.20   1267.09 o 
  -1  10   3      206.75     1040.34    289.46 o 
   1  10   3    15118.51    14649.52    350.84 o 
   2  10   3    65188.55    66617.33    909.35 o 
   3  10   3    67075.91    61902.99    854.43 o 
   4  10   3     3376.25     4215.97    325.69 o 
   5  10   3    55317.78    54032.41   1100.17 o 
   6  10   3      695.75     1059.61    425.96 o 
   7  10   3     1082.52      974.60    308.43 o 
   8  10   3      147.42     1123.24    421.40 o 
  -8  11   3      915.57     3291.95    599.27 o 
  -7  11   3      648.10     2257.73    471.43 o 
  -6  11   3    14337.15    13400.01    863.98 o 
  -5  11   3     5356.23     5743.52    316.86 o 
  -4  11   3    61655.38    57687.07   1355.64 o 
  -3  11   3     5318.19     6029.88    253.15 o 
  -2  11   3    17321.87    17219.47    440.01 o 
  -1  11   3   124557.52   133745.42   1831.80 o 
   0  11   3      954.39      912.38    218.73 o 
   1  11   3    24659.39    24144.05    487.83 o 
   2  11   3    18719.82    18817.85    382.63 o 
   3  11   3    12986.08    13783.35    382.91 o 
   4  11   3    11461.85    12274.93    403.98 o 
   5  11   3     2012.12     2455.07    291.46 o 
   6  11   3     2236.84     2100.45    453.54 o 
   7  11   3    20402.92    21474.56    707.74 o 
   8  11   3      426.04     1169.28    402.11 o 
  -8  12   3     7577.70     7036.48    561.75 o 
  -7  12   3       28.12     1332.86    470.42 o 
  -6  12   3     1799.34     2972.59    525.09 o 
  -5  12   3      162.50      902.03    349.52 o 
  -4  12   3     1880.61     2608.77    337.89 o 
  -3  12   3      199.76     1541.44    358.48 o 
  -2  12   3     1080.32     1630.67    258.55 o 
  -1  12   3      993.63     1249.47    271.23 o 
   0  12   3     3349.86     3859.19    299.33 o 
   1  12   3     1049.56     1120.27    226.11 o 
   2  12   3    35981.99    37367.38    564.95 o 
   3  12   3      597.04     1532.93    234.72 o 
   4  12   3     5492.47     5699.05    302.84 o 
   5  12   3     2153.91     1616.00    251.00 o 
   6  12   3     9013.25    10027.10    518.88 o 
   7  12   3      261.23     1823.12    426.06 o 
   8  12   3      710.75     1292.81    457.37 o 
  -8  13   3       72.04     1044.45    513.97 o 
  -7  13   3      631.81      926.25    359.19 o 
  -6  13   3    56961.56    51803.47   1134.86 o 
  -5  13   3      989.03     1895.22    326.76 o 
  -4  13   3    68648.73    63372.06   1220.91 o 
  -3  13   3     1722.20     1383.45    200.48 o 
  -2  13   3    44005.76    43646.21    825.46 o 
  -1  13   3    40757.89    41217.85   1426.87 o 
   0  13   3     3044.56     2872.34    216.26 o 
   1  13   3    55550.84    55600.19    784.96 o 
   2  13   3    44429.29    44486.82    686.20 o 
   3  13   3    12346.12    12931.71    390.07 o 
   4  13   3     4106.36     4243.50    417.63 o 
   5  13   3    16428.59    16290.61    583.93 o 
   6  13   3     2568.17     2590.74    388.47 o 
   7  13   3    35798.34    35108.13   1096.63 o 
  -8  14   3     8808.43     9164.48    742.62 o 
  -7  14   3       34.87      177.30    422.52 o 
  -6  14   3    25860.90    22791.72    619.55 o 
  -5  14   3     1692.49     1926.62    268.82 o 
  -4  14   3     5283.82     5327.83    515.74 o 
  -3  14   3     3063.35     3236.56    276.14 o 
  -2  14   3    57006.69    57165.02    987.31 o 
  -1  14   3     1189.14     1550.76    261.73 o 
   0  14   3    79372.84    79420.34   1188.80 o 
   1  14   3    18873.37    17511.61    510.29 o 
   2  14   3     1822.65     2607.97    194.00 o 
   3  14   3    90676.74    88663.32   1437.85 o 
   4  14   3       11.36     1449.92    348.62 o 
   5  14   3    24757.69    23826.45    692.34 o 
   6  14   3     1224.96     1792.53    348.15 o 
   7  14   3      210.27     1731.48    539.36 o 
  -7  15   3       97.34     1137.95    403.16 o 
  -6  15   3     5967.31     5378.79    409.83 o 
  -5  15   3     3045.47     3025.34    345.73 o 
  -4  15   3     2764.01     2910.66    346.94 o 
  -3  15   3     2329.65     3398.46   1124.02 o 
  -2  15   3      821.64     1763.13    389.81 o 
  -1  15   3    19352.44    20464.31    518.89 o 
   0  15   3     1519.64     1519.12    380.97 o 
   1  15   3    17783.96    18933.54    509.15 o 
   2  15   3     2027.35     3001.52    283.83 o 
   3  15   3       23.43     2734.51    423.95 o 
   4  15   3     1933.67     2230.94    357.60 o 
   5  15   3     5549.43     6106.87    433.06 o 
   6  15   3     5948.83     5098.53    488.96 o 
   7  15   3     2388.26     2374.46    592.50 o 
  -7  16   3      608.46     1035.31    390.26 o 
  -6  16   3     8260.69     8330.08    476.97 o 
  -5  16   3      224.68     1615.10    411.09 o 
  -4  16   3     2130.45     2524.78    334.16 o 
  -3  16   3    28018.86    28044.65    735.98 o 
  -2  16   3    59060.69    57264.32    993.29 o 
  -1  16   3     3912.74     4212.50    463.60 o 
   0  16   3    73843.72    77171.52   1252.79 o 
   1  16   3    16696.17    16866.25    450.05 o 
   2  16   3    34404.89    35479.42    792.89 o 
   3  16   3    65707.34    63657.04   1575.57 o 
   5  16   3    27562.93    28477.61   2233.56 o 
   6  16   3      191.82     1328.77    465.44 o 
   7  16   3       84.06     1562.04    663.67 o 
  -7  17   3      178.87     1188.33    535.25 o 
  -6  17   3    21956.46    21370.45   1183.07 o 
  -5  17   3     3549.97     3010.70    315.02 o 
  -4  17   3    27325.43    25044.46   1207.21 o 
  -3  17   3     2621.40     2388.85    273.67 o 
  -2  17   3    14467.17    12601.82    412.57 o 
  -1  17   3    54668.12    54061.80   1192.90 o 
   0  17   3      279.60     1451.78    411.18 o 
   1  17   3     3881.42     5440.22    516.13 o 
   2  17   3    11435.45    11215.21    793.74 o 
   3  17   3    23568.16    24163.66   1220.88 o 
   4  17   3     6576.27     6171.69    475.78 o 
   5  17   3      442.05     1434.08    520.47 o 
   6  17   3     2112.97     3104.25    607.51 o 
   7  17   3    22444.69    20331.28    959.26 o 
  -7  18   3     1078.23     2294.52    474.99 o 
  -6  18   3     1373.28     2086.15    501.62 o 
  -5  18   3      165.51     1321.13    469.74 o 
  -4  18   3      575.00     1641.68    404.00 o 
  -3  18   3      396.50     1249.17    459.26 o 
  -2  18   3    19179.75    18135.09    531.19 o 
  -1  18   3     7627.05     7829.99    394.69 o 
   0  18   3     3303.00     4151.32    617.32 o 
   1  18   3     3490.40     4559.96    367.40 o 
   2  18   3      282.65     1047.97    549.56 o 
   3  18   3     1694.51     2708.43    515.66 o 
   4  18   3     1007.36     1433.03    555.06 o 
   5  18   3       93.12     2105.92    601.64 o 
   6  18   3     6025.10     5043.33    504.33 o 
   7  18   3     1318.17     3610.01   2047.47 o 
  -7  19   3      195.14     2094.13    717.48 o 
  -6  19   3    10970.59    10303.39    567.45 o 
  -5  19   3     6065.80     5325.95    467.86 o 
  -4  19   3    54315.55    49318.22   1148.56 o 
  -3  19   3      483.90     1902.37    388.67 o 
  -2  19   3     4718.92     5287.24    351.31 o 
  -1  19   3    11101.88    13372.30    812.67 o 
   0  19   3     3482.86     3799.40    508.78 o 
   1  19   3    95102.52    92509.44   2627.62 o 
   2  19   3     3962.32     3941.24    432.92 o 
   3  19   3    13528.83    12968.21    775.24 o 
   4  19   3     9709.81    10489.16    785.35 o 
   5  19   3     1107.06     2576.25    491.62 o 
   6  19   3       32.84     1480.63    584.11 o 
  -6  20   3     3763.46     3419.64    373.89 o 
  -5  20   3     2020.27     2191.73    357.09 o 
  -4  20   3    13457.39    13871.24    714.11 o 
  -3  20   3     3073.09     2291.69    402.65 o 
  -2  20   3    32374.39    31349.68   1535.23 o 
  -1  20   3       22.76     2219.37    773.45 o 
   0  20   3    37852.41    38850.48   1014.01 o 
   1  20   3    16025.91    14561.70    637.02 o 
   2  20   3    51205.61    46360.81   1223.03 o 
   3  20   3    21988.68    20602.97   1416.12 o 
   4  20   3      129.22     2019.25    864.69 o 
   5  20   3    18974.74    18691.70    950.33 o 
   6  20   3     1869.25     2129.89    436.23 o 
  -6  21   3     3257.23     3355.93    402.38 o 
  -5  21   3      208.91     1412.18    495.64 o 
  -4  21   3     6646.26     6255.32    595.74 o 
  -3  21   3     5179.66     4394.10    433.62 o 
  -2  21   3     1978.91     1946.44    327.40 o 
  -1  21   3     4203.04     4409.16    385.60 o 
   0  21   3     1199.71     2295.65    423.64 o 
   1  21   3     2531.84     3443.46    425.33 o 
   2  21   3      505.73     1054.25    476.33 o 
   3  21   3     5414.13     6514.19    823.15 o 
   4  21   3      211.91     -535.44    947.90 o 
   5  21   3     3129.00     2388.04    626.90 o 
   6  21   3      493.01     1999.16   1196.67 o 
  -6  22   3    26628.65    27011.64   1369.21 o 
  -5  22   3       28.79      970.44    500.92 o 
  -4  22   3      479.36     1768.99    885.93 o 
  -3  22   3     4636.12     4566.64    542.32 o 
  -2  22   3    97608.55    94448.47   2222.80 o 
  -1  22   3     3166.15     2632.73    411.21 o 
   0  22   3    16458.58    16637.18    833.22 o 
   1  22   3     8241.98     7997.99    615.65 o 
   2  22   3      916.59     1580.15    379.27 o 
   3  22   3    25421.60    26466.68   2345.27 o 
   4  22   3     5704.40     6738.11    985.28 o 
   5  22   3    27394.29    27933.10   3042.31 o 
   6  22   3      310.79      821.37    864.84 o 
  -6  23   3     2358.76     3157.22    601.20 o 
  -5  23   3       28.93      861.14    376.23 o 
  -4  23   3    37892.21    35924.81   1834.83 o 
  -3  23   3      200.39     3020.72    787.75 o 
  -2  23   3     6010.81     5752.60    813.78 o 
  -1  23   3    12118.78    10753.19    609.97 o 
   0  23   3      518.44     1923.65    502.98 o 
   1  23   3    15326.23    16149.57    745.57 o 
   2  23   3     5308.61     6240.33   1035.55 o 
   3  23   3      262.15     2501.01    896.82 o 
   4  23   3    12536.58    12627.14   1162.47 o 
   5  23   3     1699.25     4027.87    947.89 o 
  -5  24   3      283.73     1531.99    548.13 o 
  -4  24   3     2748.83     2890.23    697.86 o 
  -3  24   3      258.60     1647.60    690.63 o 
  -2  24   3      348.81     1702.10    802.54 o 
  -1  24   3     1410.05     1362.39    360.74 o 
   0  24   3    28975.36    28739.90    891.83 o 
   1  24   3      176.47     1257.69    425.16 o 
   2  24   3     7571.66     7578.56    623.73 o 
   3  24   3     4902.96     4623.78   1266.57 o 
   4  24   3      769.60     1859.65    953.15 o 
   5  24   3      267.12      938.08    734.07 o 
  -5  25   3     2430.99     2893.83    873.30 o 
  -4  25   3     5238.23     4449.97   1621.56 o 
  -3  25   3       28.00     1411.78    681.81 o 
  -2  25   3    27215.30    25572.23   1420.43 o 
  -1  25   3    12518.30    12940.79    711.46 o 
   0  25   3     1889.01     2855.95    606.78 o 
   1  25   3    45215.09    45999.97   1214.55 o 
   2  25   3    15549.70    17155.96   1317.06 o 
   3  25   3     2497.30     2548.63    652.51 o 
   4  25   3     2168.09     2671.39    862.20 o 
  -4  26   3    23527.72    20625.91   1068.23 o 
  -3  26   3      237.66     1599.94    625.18 o 
  -2  26   3     1790.07     3644.88    963.41 o 
  -1  26   3      783.37     1628.03    396.49 o 
   0  26   3    64234.14    63041.44   1707.39 o 
   1  26   3     7395.48     7107.74    772.97 o 
   2  26   3     6528.02     7242.14    815.72 o 
   3  26   3     5727.01     4638.84   1309.11 o 
   4  26   3      524.02     4087.79   1009.50 o 
  -4  27   3     2241.00     1402.71    556.07 o 
  -3  27   3      309.70     2016.02    925.22 o 
  -2  27   3     3088.91     4459.10    614.37 o 
  -1  27   3     1358.24     2237.34    482.60 o 
   0  27   3       56.53     2221.75    561.61 o 
   1  27   3      620.03     2018.78    543.86 o 
   2  27   3     6901.77     6464.33    724.29 o 
   3  27   3     1501.89     2600.03    813.33 o 
  -3  28   3     2728.09     2124.85    536.89 o 
  -2  28   3     2288.76     1880.97    463.29 o 
  -1  28   3      121.83     1331.23    551.97 o 
   0  28   3    16566.15    16588.38    798.37 o 
   1  28   3     2634.20     3441.68    499.43 o 
   2  28   3     4525.75     4678.93   1738.44 o 
   3  28   3    17241.53    18551.88   1344.21 o 
  -2  29   3     3901.84     4468.24    789.52 o 
  -1  29   3    10205.15    10604.36    733.98 o 
   0  29   3      234.22      698.64    404.12 o 
   1  29   3    12304.77    12178.76    742.54 o 
   2  29   3       70.55     2798.67   1713.23 o 
  -1  30   3     4100.21     4887.02    715.60 o 
   0  30   3      255.88      573.54    557.93 o 
  -9   0   4      861.90     1188.31    412.62 o 
  -8   0   4    11184.58    11300.31    931.90 o 
  -7   0   4     5578.73     4800.12    454.84 o 
  -6   0   4      927.01     1141.79    637.08 o 
  -5   0   4     8941.90     9085.92    989.43 o 
  -4   0   4    22792.97    21828.20    732.16 o 
  -3   0   4    60477.84    56535.87   1631.64 o 
  -2   0   4   414627.34   419241.66  28308.79 o 
  -1   0   4     2313.76     2030.62    253.12 o 
   0   0   4   129698.69   129392.49   2468.21 o 
   1   0   4    67645.96    63856.50   1544.05 o 
   2   0   4    31074.41    31715.91    916.09 o 
   3   0   4   236878.05   227108.56   4357.17 o 
   4   0   4     4953.94     5106.31    387.96 o 
   5   0   4    51405.66    49569.35   1306.41 o 
   6   0   4     9099.23    10861.57    906.28 o 
   7   0   4     3166.84     2790.39   1325.50 o 
   8   0   4    18395.21    20373.02   1149.23 o 
  -9   1   4     1293.11     1972.97    353.58 o 
  -8   1   4     1130.25     1916.46    449.53 o 
  -7   1   4     8082.87     8851.60    828.86 o 
  -6   1   4     9299.23     8868.43    405.66 o 
  -5   1   4       49.81      942.11    241.67 o 
  -4   1   4    22449.22    19920.66    358.45 o 
  -3   1   4    24195.20    24330.06    401.28 o 
  -2   1   4     3059.56     3662.67    217.74 o 
  -1   1   4   142394.48   141662.98   1723.19 o 
   0   1   4      360.22      709.56    262.64 o 
   1   1   4    46180.51    47320.05    898.45 o 
   2   1   4     7655.35     7319.61    420.04 o 
   3   1   4     3284.65     6574.11    356.98 o 
   4   1   4       19.61      556.88    222.89 o 
   5   1   4     3534.10     4414.85    331.35 o 
   6   1   4      875.55     1592.51    351.95 o 
   7   1   4      315.87      653.79    315.77 o 
   8   1   4      218.84      282.89    537.61 o 
  -9   2   4      471.60     1052.50    360.78 o 
  -8   2   4     3679.30     2744.83    300.73 o 
  -7   2   4     1921.92     2152.06    307.09 o 
  -6   2   4     7925.52     8729.03    429.60 o 
  -5   2   4     3995.28     3960.05    293.98 o 
  -4   2   4    13153.27    14916.60    635.15 o 
  -3   2   4    16842.02    17142.86    325.34 o 
  -2   2   4      571.19      928.95    123.61 o 
  -1   2   4    26455.67    26639.38    715.10 o 
   0   2   4    50610.65    49945.16   1128.76 o 
   1   2   4    29918.75    32251.33    611.70 o 
   2   2   4    19342.80    22184.59    378.61 o 
   3   2   4    67269.35    66497.92    989.46 o 
   4   2   4      144.22      914.51    230.87 o 
   5   2   4    13447.08    12782.05    451.44 o 
   6   2   4     1108.62     1121.86    586.83 o 
   7   2   4     1680.13     2127.15    500.92 o 
   8   2   4     1057.70     2046.47    407.76 o 
  -9   3   4      676.16     1265.92    284.13 o 
  -8   3   4     4580.02     4112.12    431.28 o 
  -7   3   4     3272.51     3406.14    507.58 o 
  -6   3   4    72092.08    69055.13   1738.93 o 
  -5   3   4     1327.87     2471.16    297.54 o 
  -4   3   4   107273.14   104512.36   1508.75 o 
  -3   3   4    54502.38    55013.75    745.87 o 
  -2   3   4    46161.02    45815.76    615.79 o 
  -1   3   4   115868.63   113194.10   1361.60 o 
   0   3   4     3620.33     3244.77    282.91 o 
   1   3   4   136746.00   134897.61   2128.61 o 
   2   3   4    17641.19    17217.07    372.46 o 
   3   3   4     6066.06     7078.50    291.95 o 
   4   3   4     3669.48     3502.76    228.04 o 
   5   3   4    30041.98    30149.45    545.81 o 
   6   3   4      406.55     2192.48    834.27 o 
   7   3   4    99767.70    95256.86   2686.17 o 
   8   3   4       52.02     1339.72    457.52 o 
  -9   4   4      601.85      802.90    300.60 o 
  -8   4   4    25586.66    23948.23    811.60 o 
  -7   4   4       80.14      754.44    319.91 o 
  -6   4   4     4323.54     4741.56    341.81 o 
  -5   4   4     9215.52    10072.30    365.59 o 
  -4   4   4     6866.60     7704.71    341.34 o 
  -3   4   4     4681.35     4333.77    176.40 o 
  -2   4   4    43829.24    46456.43    911.80 o 
  -1   4   4     2597.67     4786.61    255.54 o 
   0   4   4    21440.89    21425.00    607.19 o 
   1   4   4     7107.01     6624.49    237.68 o 
   2   4   4    26885.90    29718.34    514.11 o 
   3   4   4    29025.98    28951.07    477.68 o 
   4   4   4    21231.76    22750.26    384.46 o 
   5   4   4    16566.78    16658.27    532.99 o 
   6   4   4    19491.77    18025.59    586.24 o 
   7   4   4     6587.54     5625.40    500.35 o 
   8   4   4     3655.05     4910.03    639.51 o 
  -9   5   4     1756.42     2360.56    463.60 o 
  -8   5   4      808.44     1939.25    370.15 o 
  -7   5   4     2086.06     2030.02    284.26 o 
  -6   5   4     4736.77     5210.27    405.41 o 
  -5   5   4      232.74     1694.91    268.68 o 
  -4   5   4    57401.94    57854.64   1070.06 o 
  -3   5   4    12181.54    13213.42    306.06 o 
  -2   5   4      968.87     1608.64    328.08 o 
  -1   5   4    56462.56    54380.66    854.86 o 
   0   5   4     1369.60     1509.87    288.00 o 
   1   5   4      797.94     1296.62    128.56 o 
   2   5   4     1109.26      908.39    158.27 o 
   3   5   4    11452.41    12634.14    269.49 o 
   4   5   4    10870.26    11420.12    363.55 o 
   5   5   4     4581.90     5073.41    399.03 o 
   6   5   4      844.15     1722.52    378.61 o 
   7   5   4     5111.37     6764.97    533.04 o 
   8   5   4     2153.89     2322.09    507.10 o 
  -9   6   4        0.31     1142.20    725.74 o 
  -8   6   4    24670.34    23607.27    876.20 o 
  -7   6   4     3654.37     3237.21    373.24 o 
  -6   6   4    13079.28    13694.26    498.29 o 
  -5   6   4     7678.27     8117.73    344.93 o 
  -4   6   4      649.75     1056.73    364.73 o 
  -3   6   4    42372.79    41587.71   1022.84 o 
  -2   6   4   214544.69   215135.30   3982.35 o 
  -1   6   4     5609.17     4901.85    230.75 o 
   0   6   4     3667.72     4531.34    256.29 o 
   1   6   4    69138.55    68314.20   1032.27 o 
   2   6   4    26218.32    27826.77    426.85 o 
   3   6   4   105316.28   103206.77   1335.99 o 
   4   6   4       13.57     1573.59    304.19 o 
   5   6   4    67574.02    64658.18   1169.31 o 
   6   6   4     1093.37     1846.45    359.18 o 
   7   6   4     3366.22     2864.66    418.78 o 
   8   6   4     1247.50     3350.02    501.71 o 
  -8   7   4     9016.74     8777.86    574.46 o 
  -7   7   4     6553.65     5973.23    786.91 o 
  -6   7   4      348.61     1641.38    332.16 o 
  -5   7   4     2686.68     2552.91    440.43 o 
  -4   7   4    21594.88    21368.57    653.45 o 
  -3   7   4     5957.25     6703.97    231.72 o 
  -2   7   4     3550.13     3451.83    228.99 o 
  -1   7   4    54143.27    53846.20    890.59 o 
   0   7   4      815.91     1143.96    307.96 o 
   1   7   4   173061.83   176553.17   2696.68 o 
   2   7   4     4078.07     4001.54    213.48 o 
   3   7   4    39483.57    42265.80    607.60 o 
   4   7   4     3706.24     3745.79    246.24 o 
   5   7   4    16227.28    17821.92    555.48 o 
   6   7   4     3429.44     3637.71    510.16 o 
   7   7   4    13465.86    13057.43   1202.33 o 
   8   7   4     2068.73     1808.58    377.51 o 
  -8   8   4      386.64     1202.45    638.56 o 
  -7   8   4       37.87     1436.63    429.36 o 
  -6   8   4    22016.06    22387.21    639.45 o 
  -5   8   4     9339.71     9983.01    389.31 o 
  -4   8   4     1727.64     2557.05    259.74 o 
  -3   8   4     1643.62     1465.97    131.12 o 
  -2   8   4      633.57     1021.26    199.48 o 
  -1   8   4     5888.91     5338.83    270.27 o 
   0   8   4    15442.37    15965.24    387.44 o 
   1   8   4     8795.80     7641.22    300.44 o 
   2   8   4     6576.10     7011.25    226.87 o 
   3   8   4    34691.46    33797.55    755.74 o 
   4   8   4       86.05     1416.42    255.92 o 
   5   8   4    18321.71    17600.67    550.20 o 
   6   8   4     2700.90     2202.50    371.82 o 
   7   8   4       45.55     1310.36    581.25 o 
   8   8   4     3950.94     3643.72    825.01 o 
  -8   9   4      444.26     2019.12    461.95 o 
  -7   9   4     6193.21     5572.84    412.23 o 
  -6   9   4    26639.65    25179.45    634.94 o 
  -5   9   4     8928.51     9186.15    393.56 o 
  -4   9   4    80863.57    81199.91   1064.48 o 
  -3   9   4    62037.46    61027.84    862.96 o 
  -2   9   4    48212.19    44765.66   1401.13 o 
  -1   9   4    68369.61    65959.54    924.58 o 
   0   9   4      376.97      546.84    170.22 o 
   1   9   4   281637.47   285342.66   5215.66 o 
   2   9   4    21297.34    20635.00    648.01 o 
   3   9   4     6552.66     7435.17    300.05 o 
   4   9   4     9746.30     9951.84    423.44 o 
   5   9   4    52365.51    50764.20   1001.49 o 
   6   9   4      225.53     1057.61    379.06 o 
   7   9   4     5631.73     5994.48   1324.27 o 
   8   9   4        6.71     1382.67    512.09 o 
  -8  10   4      407.17      770.78    518.79 o 
  -7  10   4     3743.67     3318.52    377.46 o 
  -6  10   4     7742.03     7165.80    482.72 o 
  -5  10   4     4483.79     4597.01    284.97 o 
  -4  10   4     5829.82     5894.91    282.83 o 
  -3  10   4      273.12      842.91    273.94 o 
  -2  10   4    58665.15    57664.61    911.57 o 
  -1  10   4     3320.88     4005.71    250.24 o 
   0  10   4     1567.99     1651.23    274.86 o 
   1  10   4    52871.24    50978.70    932.02 o 
   2  10   4    37880.86    40627.04    658.91 o 
   3  10   4    23494.14    22700.12    476.41 o 
   4  10   4      199.97     1965.88    490.20 o 
   5  10   4     3760.58     3662.58    338.05 o 
   6  10   4    29852.98    27110.91    779.06 o 
   7  10   4       66.75     2668.13    522.93 o 
   8  10   4     3861.38     3572.77    496.23 o 
  -8  11   4     1654.88     1624.07    428.34 o 
  -7  11   4     5924.09     4880.48   1091.29 o 
  -6  11   4     8735.04     7745.36    581.90 o 
  -5  11   4      218.70      631.25    419.01 o 
  -4  11   4    17753.08    16912.48    433.03 o 
  -3  11   4     4245.57     4723.89    217.01 o 
  -2  11   4    36224.73    34883.03    733.86 o 
  -1  11   4    26020.91    25847.35    516.67 o 
   0  11   4     1001.55     1106.49    212.93 o 
   1  11   4     2495.95     3962.64    200.75 o 
   2  11   4    30886.40    30050.66    562.94 o 
   3  11   4     5998.10     7773.78    424.33 o 
   4  11   4      477.55     1024.83    280.93 o 
   5  11   4    61683.77    60858.06    981.23 o 
   6  11   4      111.67      718.20    318.66 o 
   7  11   4     6673.15     8236.71    638.06 o 
   8  11   4       34.95     1285.32    538.18 o 
  -8  12   4    20396.36    18954.99    734.62 o 
  -7  12   4       84.93      675.60    386.52 o 
  -6  12   4    26208.36    24576.89    726.95 o 
  -5  12   4     7367.39     7271.61    464.74 o 
  -4  12   4     2509.32     3515.15    343.97 o 
  -3  12   4    34171.74    32411.78    770.38 o 
  -2  12   4    39550.59    38471.64    920.06 o 
  -1  12   4     3077.94     2937.86    240.31 o 
   0  12   4    45231.13    47693.23    842.26 o 
   1  12   4    39650.72    37355.45    821.41 o 
   2  12   4     6158.97     6675.50    315.04 o 
   3  12   4   102760.55    99562.62   1509.31 o 
   4  12   4      124.26     1407.80    354.90 o 
   5  12   4    38529.36    36077.60    890.23 o 
   6  12   4     1200.67     1564.77    293.80 o 
   7  12   4     1987.67     1946.44    341.29 o 
   8  12   4       83.77     1645.04    499.45 o 
  -8  13   4     4036.47     3753.84    672.25 o 
  -7  13   4     1562.28     1456.41    333.97 o 
  -6  13   4     7072.83     6799.00    440.74 o 
  -5  13   4       41.32     1180.92    409.18 o 
  -4  13   4    12131.99    11665.54    813.36 o 
  -3  13   4     3912.67     4500.64    281.82 o 
  -2  13   4      271.29     1576.19    270.59 o 
  -1  13   4     9175.90     9235.01    352.04 o 
   0  13   4       15.78     1720.88    404.56 o 
   1  13   4    18350.88    18611.58    418.40 o 
   2  13   4      654.29     1109.52    184.09 o 
   3  13   4    25900.24    26524.84    603.17 o 
   4  13   4     2319.76     2245.33    269.87 o 
   5  13   4    24253.52    23530.64    599.22 o 
   6  13   4       30.43     1218.94    328.53 o 
   7  13   4     5046.38     4899.63    450.39 o 
  -8  14   4     1865.51     1001.61    435.18 o 
  -7  14   4     1988.50     3228.89    412.03 o 
  -6  14   4    14576.65    13543.68    547.08 o 
  -5  14   4     3313.36     4045.73    382.70 o 
  -4  14   4     9886.52     9672.35    781.21 o 
  -3  14   4     8618.30     9378.66    502.08 o 
  -2  14   4     5134.90     6253.59    520.71 o 
  -1  14   4     2685.85     2067.17    225.24 o 
   0  14   4    11749.33    13322.43    390.86 o 
   1  14   4     2834.97     2580.71    244.56 o 
   2  14   4      235.42     1614.43    390.65 o 
   3  14   4    39552.01    38717.58   1082.43 o 
   4  14   4    14842.41    14930.16    493.12 o 
   5  14   4     8526.73     7809.29    408.19 o 
   6  14   4     2860.18     3124.76    522.62 o 
   7  14   4      182.74     2011.20    505.35 o 
  -7  15   4      319.88     1194.13    381.02 o 
  -6  15   4    52369.33    46330.17   1560.39 o 
  -5  15   4       12.52      449.65    320.49 o 
  -4  15   4    18600.97    17600.74    648.97 o 
  -3  15   4    46680.18    45297.84    821.51 o 
  -2  15   4    13739.50    14077.09    702.73 o 
  -1  15   4     5093.08     5441.73    320.99 o 
   0  15   4     1559.46     1805.20    223.03 o 
   1  15   4   121032.55   120795.03   1695.89 o 
   2  15   4     5442.09     5683.93    448.26 o 
   3  15   4    35167.25    35890.63    838.48 o 
   4  15   4       69.91     1210.80    378.63 o 
   5  15   4    23629.34    23653.57    653.06 o 
   6  15   4      674.65     3649.27    910.56 o 
   7  15   4     9057.50    10479.48    821.30 o 
  -7  16   4      204.20      862.99    379.72 o 
  -6  16   4     1154.21     2300.19    406.40 o 
  -5  16   4     1422.84     1376.61    257.71 o 
  -4  16   4    31017.89    29299.12    783.62 o 
  -3  16   4       22.81     1869.25    561.26 o 
  -2  16   4    19107.33    19684.54    536.11 o 
  -1  16   4      275.97     1119.34    357.32 o 
   0  16   4    33880.77    33702.55    796.49 o 
   1  16   4    16397.81    16402.41    761.67 o 
   2  16   4      481.74     1721.65    402.70 o 
   3  16   4    13062.30    11764.56    760.78 o 
   4  16   4    19235.09    19314.78    592.12 o 
   5  16   4      898.54     2329.21    726.83 o 
   6  16   4      274.16     1345.32    423.17 o 
   7  16   4      200.76      458.89    543.89 o 
  -7  17   4     1166.64     1737.00    433.07 o 
  -6  17   4    15980.61    17997.11    696.31 o 
  -5  17   4      968.12     1058.82    341.08 o 
  -4  17   4    63520.96    59556.97   1565.05 o 
  -3  17   4      206.13     1189.09    363.05 o 
  -2  17   4      312.37     1623.95    383.22 o 
  -1  17   4    10774.93    11446.36    466.04 o 
   0  17   4       93.67     1068.45    407.40 o 
   1  17   4     9348.84    10709.67   1014.68 o 
   2  17   4     6499.58     6871.09    401.29 o 
   3  17   4    12728.98    13717.61    476.31 o 
   4  17   4     1140.08     2145.06    683.05 o 
   5  17   4    13224.63    13817.21    656.46 o 
   6  17   4      359.22     1180.25    438.27 o 
   7  17   4     3314.22     2497.24    443.73 o 
  -7  18   4      906.06     1187.70    458.77 o 
  -6  18   4    43306.77    40127.66   1373.25 o 
  -5  18   4     3495.06     3709.63    577.88 o 
  -4  18   4     1006.86     2858.50    499.73 o 
  -3  18   4    17004.60    15019.85    651.37 o 
  -2  18   4    26751.32    25952.12    739.68 o 
  -1  18   4     1338.03     1822.62    284.83 o 
   0  18   4      787.23     2564.49    515.82 o 
   1  18   4    24412.98    25549.73    767.04 o 
   2  18   4    35141.46    36301.70   1595.63 o 
   3  18   4    90928.63    91262.91   2128.15 o 
   4  18   4      480.40      540.89    452.14 o 
   5  18   4    18187.17    18255.24   1463.77 o 
   6  18   4     1014.94     1751.45    549.41 o 
  -7  19   4      278.93     1075.93    494.68 o 
  -6  19   4     4972.87     4907.83    535.61 o 
  -5  19   4       53.86      964.56    377.94 o 
  -4  19   4     3879.47     4419.67    399.15 o 
  -3  19   4    12455.21    11357.52    527.89 o 
  -2  19   4     6380.67     5478.47    336.07 o 
  -1  19   4      593.85     3483.16   1213.72 o 
   0  19   4     7396.43     7237.44    457.51 o 
   1  19   4     8128.42     9338.33    485.92 o 
   2  19   4      454.52     1932.61    814.97 o 
   3  19   4       77.53     5752.89   2399.96 o 
   4  19   4       65.32     2007.22    671.65 o 
   5  19   4    17235.01    15862.36   1338.22 o 
   6  19   4      248.67      683.75    831.03 o 
  -6  20   4     1928.13     2042.68    381.25 o 
  -5  20   4     2154.56     2300.49    348.09 o 
  -4  20   4      372.34     1132.21    349.42 o 
  -3  20   4    17984.54    14669.19   1142.71 o 
  -2  20   4     6145.64     6607.77    583.82 o 
  -1  20   4    10654.83    11341.09    768.31 o 
   0  20   4    26982.91    28256.81    806.90 o 
   1  20   4    11116.52    12103.84    693.76 o 
   2  20   4      767.55     1878.02    423.09 o 
   3  20   4    29267.14    27740.54   3553.71 o 
   4  20   4      143.61     1145.53    573.75 o 
   5  20   4     5390.04     5055.10    784.65 o 
   6  20   4      195.19     1362.71    868.26 o 
  -6  21   4     7089.79     6757.50    787.20 o 
  -5  21   4      681.15     1568.20    400.10 o 
  -4  21   4    31589.19    27551.17   2000.31 o 
  -3  21   4     5510.41     5251.03    603.23 o 
  -2  21   4    10793.85    10778.58    532.78 o 
  -1  21   4    27473.73    30983.83   1132.46 o 
   0  21   4       28.80     2667.59   1000.23 o 
   1  21   4    73241.23    71874.87   1445.90 o 
   2  21   4     8262.94     9677.90    910.21 o 
   3  21   4     3271.58     3393.96    579.25 o 
   4  21   4     4791.00     4747.28   1552.91 o 
   5  21   4     8444.50     9715.88   1085.89 o 
   6  21   4     1322.59     1886.96    817.43 o 
  -6  22   4     1279.55     1573.27    411.77 o 
  -5  22   4     5299.28     5524.09    729.20 o 
  -4  22   4      937.02     1417.47    416.49 o 
  -3  22   4      693.63     1158.06    519.85 o 
  -2  22   4      862.99     1055.61    285.79 o 
  -1  22   4     3142.78     3442.18    375.93 o 
   0  22   4     2969.38     3280.72    432.33 o 
   1  22   4     1130.15     1551.06    545.87 o 
   2  22   4     5185.10     5615.69    704.96 o 
   3  22   4      260.99      794.32    655.16 o 
   4  22   4     3056.59     2488.06    662.87 o 
   5  22   4     1961.95     3831.82   1029.37 o 
  -5  23   4      347.57     1094.88    483.43 o 
  -4  23   4    15931.13    15821.40    826.89 o 
  -3  23   4     1746.66     2181.16    498.67 o 
  -2  23   4     1374.54     3048.95    505.67 o 
  -1  23   4     4361.35     4566.90    468.79 o 
   0  23   4     1135.96     1446.24    424.76 o 
   1  23   4    22941.25    23837.56    882.03 o 
   2  23   4     6156.60     6718.84    584.56 o 
   3  23   4      144.93     1116.67    784.65 o 
   4  23   4       68.35      581.19   1343.94 o 
   5  23   4    15442.16    17118.43   1154.18 o 
  -5  24   4      506.94     1176.59    476.44 o 
  -4  24   4      987.38      861.48    428.51 o 
  -3  24   4    10719.58    10055.36   1197.01 o 
  -2  24   4    27876.16    27647.62   1586.74 o 
  -1  24   4       42.96      569.56    430.29 o 
   0  24   4      626.79     1674.24    427.76 o 
   1  24   4     9005.84    10077.04    651.77 o 
   2  24   4     5807.76     6164.37    580.61 o 
   3  24   4    26636.11    25660.59   1386.08 o 
   4  24   4     9181.72     8317.23   2087.62 o 
   5  24   4    18343.53    17665.96   3681.50 o 
  -5  25   4     4360.17     3458.68    526.35 o 
  -4  25   4     4598.83     3978.02    607.09 o 
  -3  25   4     3777.11     3364.92    578.71 o 
  -2  25   4      116.95     3291.72   1160.19 o 
  -1  25   4      134.99     2074.54    480.83 o 
   0  25   4     7881.90     8358.60    632.80 o 
   1  25   4      268.04     1385.20    471.94 o 
   2  25   4       29.57     3753.63    970.62 o 
   3  25   4     2440.91     3114.33    643.06 o 
   4  25   4       10.62     1606.98    926.46 o 
  -4  26   4     2891.06     3366.34    978.88 o 
  -3  26   4     5352.65     7888.37   1304.53 o 
  -2  26   4    16897.94    16962.58    910.53 o 
  -1  26   4     3864.71     3842.78    470.77 o 
   0  26   4     5909.87     6564.67    766.65 o 
   1  26   4     3639.71     3140.99    434.09 o 
   2  26   4      525.56     2781.05   1809.59 o 
   3  26   4     8913.29     7673.93    970.13 o 
   4  26   4       58.70     1953.16   1180.05 o 
  -4  27   4    11316.95    10995.47   2265.16 o 
  -3  27   4     7995.17     7178.49    771.39 o 
  -2  27   4     8824.83     9132.79   2080.19 o 
  -1  27   4     9746.84     9215.01    983.51 o 
   0  27   4      907.01     1494.18    517.16 o 
   1  27   4    20728.64    20126.96    880.78 o 
   2  27   4     5313.01     5843.30   1178.00 o 
   3  27   4      999.96     2301.82    833.82 o 
  -3  28   4        7.81     2312.49    725.13 o 
  -2  28   4       55.37      160.95    566.66 o 
  -1  28   4      105.94     1182.16    598.40 o 
   0  28   4      349.80     2552.27    750.97 o 
   1  28   4      630.89     2470.70    609.33 o 
   2  28   4     1940.88     1503.79    576.84 o 
  -2  29   4     2358.58     2950.09    639.63 o 
  -1  29   4    19985.67    20313.77    942.70 o 
   0  29   4     4997.24     5610.77    853.23 o 
   1  29   4    14463.69    13538.17    741.37 o 
   2  29   4     3467.56     2565.60    667.03 o 
  -9   1   5      426.49     1750.20    370.56 o 
  -8   1   5      191.01     1224.52    372.57 o 
  -7   1   5      307.96     1215.83    286.01 o 
  -6   1   5    56345.58    54656.18   1332.33 o 
  -5   1   5      600.90     1440.25    357.63 o 
  -4   1   5    84114.32    80771.72   1137.49 o 
  -3   1   5    67785.29    70681.94    968.11 o 
  -2   1   5    11935.53    12175.42    339.94 o 
  -1   1   5    61679.96    63933.63   1151.44 o 
   0   1   5     6824.23     7091.19    312.81 o 
   1   1   5     2916.48     3788.40    205.60 o 
   2   1   5     3749.81     3705.68    207.81 o 
   3   1   5    29394.65    30135.46    508.50 o 
   4   1   5      774.93      967.50    167.06 o 
   5   1   5    11897.05    13168.16    506.82 o 
   6   1   5      160.45     1104.50    425.86 o 
   7   1   5    23186.23    21996.81   1083.46 o 
   8   1   5      418.76     2096.57    582.62 o 
  -9   2   5       77.32     1073.84    387.86 o 
  -8   2   5    16180.73    15824.54    563.27 o 
  -7   2   5      122.31     1074.22    390.30 o 
  -6   2   5    16187.52    15647.75    504.55 o 
  -5   2   5    27470.01    29250.12    767.94 o 
  -4   2   5    34581.08    35889.24    604.59 o 
  -3   2   5    54945.56    51721.77    764.66 o 
  -2   2   5     4974.12     4895.54    214.30 o 
  -1   2   5     3627.07     4760.25    331.14 o 
   0   2   5   110159.74   106867.23   1999.34 o 
   1   2   5    23300.01    22934.43    593.35 o 
   2   2   5     2441.57     3120.69    170.63 o 
   3   2   5   171646.48   165126.36   2929.41 o 
   4   2   5      982.69     1316.43    177.43 o 
   5   2   5    45206.62    42913.06    961.16 o 
   6   2   5    45149.68    40156.51    984.10 o 
   7   2   5      445.18     2139.81    592.57 o 
   8   2   5      384.43     1975.85    577.54 o 
  -9   3   5      167.21     1326.87    382.01 o 
  -8   3   5        6.56      991.43    516.13 o 
  -7   3   5     3237.28     3301.76    338.08 o 
  -6   3   5        1.11     1412.07    380.53 o 
  -5   3   5     2520.26     2720.48    259.49 o 
  -4   3   5      379.37     1857.12    250.59 o 
  -3   3   5      589.25     1267.11    126.36 o 
  -2   3   5    20339.38    21032.96    376.99 o 
  -1   3   5      149.24     1752.68    373.71 o 
   0   3   5        5.68     1320.42    235.56 o 
   1   3   5    10596.46    10903.01    323.12 o 
   2   3   5     1660.82     1550.79    148.90 o 
   3   3   5      442.00     2578.81    449.93 o 
   4   3   5     2953.59     3004.27    294.63 o 
   5   3   5     3764.31     3705.53    290.35 o 
   6   3   5     1154.65     2223.31    428.29 o 
   7   3   5     3508.56     2877.34    599.09 o 
   8   3   5       81.49      918.72    506.06 o 
  -9   4   5      696.35     1328.53    336.90 o 
  -8   4   5     8021.21     8373.99    452.06 o 
  -7   4   5      709.55     1210.69    273.21 o 
  -6   4   5    23206.34    22529.79    971.74 o 
  -5   4   5    21656.78    21238.91    524.43 o 
  -4   4   5     3954.96     4713.17    256.42 o 
  -3   4   5    88217.28    86661.48   1037.43 o 
  -2   4   5    59197.00    62935.71   1086.21 o 
  -1   4   5    17614.46    16174.25    493.64 o 
   0   4   5     7942.07     8035.37    420.42 o 
   1   4   5    84452.33    81436.26   1071.19 o 
   2   4   5    72824.90    75241.29    996.60 o 
   3   4   5   157191.20   151897.67   2236.61 o 
   4   4   5     9595.79     9793.71    309.42 o 
   5   4   5    45127.64    43338.16   1135.18 o 
   6   4   5    13642.11    13670.23    652.39 o 
   7   4   5       13.30     1113.06    538.91 o 
   8   4   5      401.37      732.53    454.72 o 
  -9   5   5       20.08      805.03    409.29 o 
  -8   5   5      135.63     1125.16    351.76 o 
  -7   5   5     2189.74     1927.94    296.35 o 
  -6   5   5    14308.61    14352.15    590.03 o 
  -5   5   5      300.09     1424.85    404.27 o 
  -4   5   5    22771.27    21704.58    511.10 o 
  -3   5   5     3510.52     4916.67    491.33 o 
  -2   5   5    30567.50    29005.56    638.03 o 
  -1   5   5   262315.25   248811.67   3718.51 o 
   0   5   5       38.23      977.58    391.10 o 
   1   5   5   141925.28   139502.20   1740.71 o 
   2   5   5     9022.58     9533.82    420.05 o 
   3   5   5      112.01      861.29    132.91 o 
   4   5   5       51.12     1428.25    333.54 o 
   5   5   5    13434.91    14855.08    670.05 o 
   6   5   5      571.28     1832.89    445.74 o 
   7   5   5     9741.70    11591.72    664.35 o 
   8   5   5      178.05      887.94    459.87 o 
  -8   6   5      310.93     1653.10    359.64 o 
  -7   6   5       52.05      815.01    342.58 o 
  -6   6   5     3122.02     2707.78    296.36 o 
  -5   6   5      177.58     1109.99    357.99 o 
  -4   6   5    13961.80    15088.91    445.57 o 
  -3   6   5     2001.84     2354.29    231.94 o 
  -2   6   5     6390.13     7232.42    234.62 o 
  -1   6   5    21803.01    20915.61    885.69 o 
   0   6   5     9334.03     9403.13    247.20 o 
   1   6   5      489.35     1989.33    474.29 o 
   2   6   5    65946.50    71009.47   1216.28 o 
   3   6   5     6827.93     6866.68    249.70 o 
   4   6   5     2287.22     2720.69    300.38 o 
   5   6   5        7.32     1350.32    437.95 o 
   6   6   5      205.49     1117.67    554.36 o 
   7   6   5      237.72     1378.55    380.62 o 
   8   6   5      190.77     2143.36    520.75 o 
  -8   7   5     8880.57     8929.15    508.17 o 
  -7   7   5      477.27     1032.69    410.13 o 
  -6   7   5    12526.93    14162.72    636.15 o 
  -5   7   5     1399.39     2139.06    244.28 o 
  -4   7   5   105373.00   105550.83   1373.89 o 
  -3   7   5    20900.04    20092.76    552.18 o 
  -2   7   5    10949.29    10316.40    267.02 o 
  -1   7   5    69042.66    65637.84    958.96 o 
   0   7   5     1961.10     2285.57    378.43 o 
   1   7   5     4220.74     4056.17    182.96 o 
   2   7   5     6966.56     7476.67    254.52 o 
   3   7   5     5079.96     5689.94    217.55 o 
   4   7   5     1354.69     1169.68    217.75 o 
   5   7   5    32188.00    31469.41    712.74 o 
   6   7   5     3834.78     3181.77    341.11 o 
   7   7   5    59467.85    57165.71   1277.48 o 
   8   7   5      205.88     1550.96    613.88 o 
  -8   8   5    23900.39    25887.76    927.70 o 
  -7   8   5      293.50     2264.01    406.49 o 
  -6   8   5    12016.09    12343.85    469.72 o 
  -5   8   5    24030.58    23685.43    849.43 o 
  -4   8   5      983.35     1346.32    407.10 o 
  -3   8   5    43143.02    42923.68    662.88 o 
  -2   8   5     8769.09    10197.91    288.46 o 
  -1   8   5      598.36      732.68    194.50 o 
   1   8   5    27437.93    24454.16    399.85 o 
   2   8   5     6174.88     6161.69    200.67 o 
   3   8   5    53728.87    52934.10    702.90 o 
   4   8   5      947.61     1362.24    211.33 o 
   5   8   5    50633.28    46931.82   1223.99 o 
   6   8   5    21734.56    20954.18    843.23 o 
   7   8   5     5419.35     5566.33    514.11 o 
   8   8   5     2440.77     2034.71    654.69 o 
  -8   9   5      745.48     2135.90   1076.36 o 
  -7   9   5    10682.54    10087.63    598.93 o 
  -6   9   5      487.14     1456.37    315.00 o 
  -5   9   5      897.32     1491.77    247.11 o 
  -4   9   5     4974.96     5513.87    278.56 o 
  -3   9   5     2733.30     4077.03    340.32 o 
  -2   9   5     1114.18     1999.07    281.47 o 
  -1   9   5     1265.10     1737.19    172.33 o 
   0   9   5     8492.16     7607.75    389.08 o 
   1   9   5    49734.14    49148.96    762.06 o 
   2   9   5     1512.02     1255.55    176.71 o 
   3   9   5     5734.31     6619.22    281.47 o 
   4   9   5       23.41     1145.71    293.42 o 
   5   9   5      237.53     2276.66    394.75 o 
   6   9   5       36.34      279.53    317.43 o 
   7   9   5      248.34     1960.17    658.36 o 
   8   9   5     1208.85     1309.63    450.90 o 
  -8  10   5    37527.95    33979.72   1057.50 o 
  -7  10   5     3388.84     4148.89    438.48 o 
  -6  10   5     4002.17     4097.04    411.34 o 
  -5  10   5    31772.24    30695.06   1188.93 o 
  -4  10   5     8071.12     9329.29    542.66 o 
  -3  10   5    33516.35    30228.34    542.42 o 
  -2  10   5    55739.23    55842.25    803.66 o 
  -1  10   5     1477.91     1371.39    261.42 o 
   0  10   5    93654.75    92920.72   1512.65 o 
   1  10   5    44414.20    42706.91   1042.06 o 
   2  10   5    14956.87    16607.32    380.20 o 
   3  10   5    68063.56    65668.36    997.69 o 
   4  10   5     4477.57     4715.53    402.82 o 
   5  10   5    46239.31    43904.86    894.64 o 
   6  10   5     4441.86     4227.73    371.24 o 
   7  10   5      689.95     2273.58    566.96 o 
   8  10   5     2105.38     2225.35    446.64 o 
  -8  11   5      819.75     1935.29    486.46 o 
  -7  11   5       58.49     1024.20    520.69 o 
  -6  11   5    10146.72    10465.86    917.52 o 
  -5  11   5      168.23     4520.24   1641.66 o 
  -4  11   5    33344.02    33180.80    724.24 o 
  -3  11   5    38094.29    38633.41    642.30 o 
  -2  11   5     4362.43     4310.21    264.17 o 
  -1  11   5   168246.89   158184.61   2468.30 o 
   0  11   5     3537.98     4135.29    403.13 o 
   1  11   5    33022.95    33351.23    783.62 o 
   2  11   5       21.59     1263.98    232.12 o 
   3  11   5     1801.33     2253.16    183.65 o 
   4  11   5       30.97      913.70    373.57 o 
   5  11   5     2279.99     2395.40    335.56 o 
   6  11   5     1453.42     2117.95    353.16 o 
   7  11   5    24031.37    23453.59    967.05 o 
  -8  12   5     4308.13     3110.54    592.00 o 
  -7  12   5       15.83       82.41    420.49 o 
  -6  12   5     3858.16     4237.55    581.09 o 
  -5  12   5     1638.65     1557.38    273.74 o 
  -4  12   5     4820.05     4970.89    365.41 o 
  -3  12   5     3602.71     3401.32    336.86 o 
  -2  12   5      333.86     1237.41    234.16 o 
  -1  12   5      349.54      950.38    195.45 o 
   0  12   5     4969.28     6633.91    326.15 o 
   1  12   5      268.63     1092.39    318.06 o 
   2  12   5     2212.07     2188.29    245.30 o 
   3  12   5     3477.58     3899.85    604.67 o 
   4  12   5      221.32     1728.28    442.83 o 
   5  12   5     1157.84     1906.07    291.69 o 
   6  12   5     3825.86     3352.61    324.16 o 
   7  12   5      672.08     1763.28    482.59 o 
  -8  13   5     1615.10     1802.72    472.53 o 
  -7  13   5     5305.01     5522.21    589.04 o 
  -6  13   5    29255.70    26708.43    767.40 o 
  -5  13   5     9103.21     8303.99    462.35 o 
  -4  13   5    20072.73    19839.76   1146.47 o 
  -3  13   5     3134.46     3450.08    270.05 o 
  -2  13   5    31225.33    31264.35    619.53 o 
  -1  13   5   124074.06   121165.12   2016.41 o 
   0  13   5     2770.12     2589.68    235.89 o 
   1  13   5   185466.81   176798.70   2324.29 o 
   2  13   5     6255.66     6475.97    306.04 o 
   3  13   5     8945.58     8814.37    594.97 o 
   4  13   5     4382.29     4116.81    407.87 o 
   5  13   5    26616.85    26497.63    811.76 o 
   6  13   5       32.90     1009.85    288.75 o 
   7  13   5    24854.27    23389.35   1021.52 o 
  -8  14   5    18253.74    15708.88   1013.81 o 
  -7  14   5     2889.49     2440.72    379.61 o 
  -6  14   5      264.11     1513.11    470.81 o 
  -5  14   5     8678.32    10350.80    524.79 o 
  -4  14   5     1066.62     2047.66    454.30 o 
  -3  14   5    49779.39    47412.95    896.92 o 
  -2  14   5     6356.38     5908.96    323.46 o 
  -1  14   5       25.16      666.69    344.49 o 
   0  14   5    36296.71    36565.68    703.64 o 
   1  14   5    35828.89    33474.56    671.39 o 
   2  14   5      966.68     1952.37    255.14 o 
   3  14   5    83910.21    84111.42   1336.78 o 
   4  14   5     1920.54     2081.37    385.43 o 
   5  14   5    19323.13    18798.60    583.96 o 
   6  14   5     1309.40     1495.63    271.71 o 
   7  14   5      108.13     1337.60    576.57 o 
  -7  15   5     1583.53     1473.96    401.96 o 
  -6  15   5      169.92     1338.46    407.23 o 
  -5  15   5     2567.19     2329.72    562.40 o 
  -4  15   5     1651.13     1463.97    289.71 o 
  -3  15   5        5.43     3309.53    803.95 o 
  -2  15   5       60.64     1541.02    334.41 o 
  -1  15   5     2646.18     2564.33    258.39 o 
   0  15   5     9947.41     9445.18    415.24 o 
   1  15   5       78.50     2413.58    520.71 o 
   2  15   5      279.47     1509.03    446.89 o 
   3  15   5    10856.63    11394.75    397.33 o 
   4  15   5      554.20     1531.30    490.34 o 
   5  15   5     4131.56     4406.32    374.42 o 
   6  15   5      540.56     1180.42    265.73 o 
   7  15   5      929.24     2749.85    706.34 o 
  -7  16   5       54.56      883.29    438.09 o 
  -6  16   5     2561.39     2203.18    418.63 o 
  -5  16   5    25220.48    24242.94    773.46 o 
  -4  16   5      151.92     1595.47    691.80 o 
  -3  16   5    27269.84    26666.05    714.94 o 
  -2  16   5     9704.45    10248.56    412.66 o 
  -1  16   5     9377.19     8987.45    439.78 o 
   0  16   5   127551.80   130358.02   2356.02 o 
   1  16   5    47516.31    45140.99   1295.49 o 
   2  16   5    11692.03    11832.89    403.35 o 
   3  16   5    82619.88    81951.15   1303.81 o 
   4  16   5      544.50     2444.19    768.06 o 
   5  16   5    19114.73    19373.93    616.42 o 
   6  16   5      106.25     1363.90    702.65 o 
   7  16   5      205.05     2089.26   1098.94 o 
  -7  17   5      394.63     1221.82    374.79 o 
  -6  17   5     9794.85     9487.27   1243.33 o 
  -5  17   5     1260.67     2066.88    314.39 o 
  -4  17   5    15670.19    14825.49    728.63 o 
  -3  17   5    23383.38    21609.81    889.31 o 
  -2  17   5    13170.33    11853.55    443.78 o 
  -1  17   5   101981.74   100665.89   1630.72 o 
   0  17   5     3927.98     4677.98    491.51 o 
   1  17   5    46219.18    50266.11   1137.31 o 
   2  17   5      256.05     1569.10    417.94 o 
   3  17   5       62.29     3050.71    719.22 o 
   4  17   5     1085.24     2513.99    671.84 o 
   5  17   5     1710.02     3328.58   1021.79 o 
   6  17   5       30.26     2681.58    513.90 o 
   7  17   5    19402.12    18905.45   1248.70 o 
  -7  18   5      167.61     1110.58    478.45 o 
  -6  18   5     5288.82     5173.86    467.98 o 
  -5  18   5      321.74      800.41    328.42 o 
  -4  18   5     2390.49     2520.37    351.47 o 
  -3  18   5     2554.67     3654.39    512.53 o 
  -2  18   5    23293.50    22906.50    633.40 o 
  -1  18   5     2028.70     2494.41    553.52 o 
   0  18   5     1010.13     1193.99    293.70 o 
   1  18   5     3093.09     3296.92    325.47 o 
   2  18   5     3637.30     3831.48    339.06 o 
   3  18   5     5593.82     5808.85    679.60 o 
   4  18   5    12642.21    14214.04    995.40 o 
   5  18   5       89.97     1800.80   1063.79 o 
   6  18   5       24.25      414.05    415.17 o 
  -7  19   5     5541.60     5193.44    613.88 o 
  -6  19   5    12693.95    10343.39    568.34 o 
  -5  19   5     4175.78     3899.69    496.91 o 
  -4  19   5    25042.01    23688.98    682.55 o 
  -3  19   5    12276.50    11563.59    612.23 o 
  -2  19   5      165.72     1377.17    319.32 o 
  -1  19   5   159666.97   158273.91   2672.99 o 
   0  19   5     1761.77     2294.09    525.60 o 
   1  19   5    31957.45    32424.48   1316.68 o 
   2  19   5       48.60      763.20    394.67 o 
   3  19   5     2892.04     4362.11   1560.29 o 
   4  19   5      991.56     1508.29    595.28 o 
   5  19   5     2641.16     1793.39    559.97 o 
   6  19   5     1617.57     2235.45    671.76 o 
  -6  20   5      967.63     2160.35    420.11 o 
  -5  20   5    10610.24    10940.85    977.31 o 
  -4  20   5     9993.70     9631.19    564.43 o 
  -3  20   5     3846.76     3246.26    346.58 o 
  -2  20   5    19460.31    18688.79    560.69 o 
  -1  20   5     3518.69     4094.46    769.44 o 
   0  20   5    43771.32    43383.95   1033.45 o 
   1  20   5    14069.81    13881.62    573.36 o 
   2  20   5     2592.34     3933.70    749.02 o 
   3  20   5    28122.10    27246.81   1405.01 o 
   4  20   5     1439.24     1364.06    486.72 o 
   5  20   5    10463.59    12251.38    996.71 o 
   6  20   5     3032.05     3615.47    723.17 o 
  -6  21   5     5667.27     5646.57    489.30 o 
  -5  21   5     1859.76     3030.22    461.14 o 
  -4  21   5      162.40     1652.55    548.63 o 
  -3  21   5     6014.27     5982.81    461.71 o 
  -2  21   5      159.59     1074.94    444.01 o 
  -1  21   5      911.74     1444.21    458.93 o 
   0  21   5     1843.12     2262.72    359.65 o 
   1  21   5      678.51     2069.11    751.85 o 
   2  21   5      648.28     2150.18    528.63 o 
   3  21   5     1134.33     3652.81    908.27 o 
   4  21   5        8.83     1223.29    913.72 o 
   5  21   5     2494.56     1701.83    590.65 o 
   6  21   5       75.39     -662.42    888.76 o 
  -6  22   5     2207.33     2473.99    547.08 o 
  -5  22   5    13171.46    12473.57    896.21 o 
  -4  22   5     9175.13     8924.57    807.27 o 
  -3  22   5    18559.25    17109.72    720.52 o 
  -2  22   5     7870.56     8748.09    709.24 o 
  -1  22   5     1623.78     3116.34   1119.28 o 
   0  22   5      236.53     2053.66    476.07 o 
   1  22   5    26225.16    25776.42   1020.08 o 
   2  22   5     1720.07     2746.21   1430.89 o 
   3  22   5    29566.36    31196.13   1523.97 o 
   4  22   5     6786.63     7514.71   1108.34 o 
   5  22   5    17029.60    17149.49   1653.29 o 
  -5  23   5       48.57     1541.04    548.19 o 
  -4  23   5     3412.32     4224.62    491.46 o 
  -3  23   5     1266.26     2398.21    661.19 o 
  -2  23   5    10899.31    10423.66    607.04 o 
  -1  23   5    68824.19    66122.13   1972.22 o 
   0  23   5       35.28     1281.65    529.90 o 
   1  23   5    31220.01    29889.87   1020.18 o 
   2  23   5      191.13      371.00    860.05 o 
   3  23   5     1614.44     1693.47    694.51 o 
   4  23   5       18.42     -171.11   1145.22 o 
   5  23   5     8255.48     9549.81   1076.26 o 
  -5  24   5       28.30     1849.71    694.83 o 
  -4  24   5      108.51     1201.68    555.74 o 
  -3  24   5     4341.59     4462.36    609.74 o 
  -2  24   5     1925.56     2315.54    548.83 o 
  -1  24   5       77.75     3458.05    641.48 o 
   0  24   5     3927.57     4202.59    458.82 o 
   1  24   5       88.86     2117.93    533.56 o 
   2  24   5      782.72     2270.51    628.84 o 
   3  24   5     2303.34     2114.48    576.01 o 
   4  24   5     2244.06     3218.74    748.51 o 
  -5  25   5     9964.84     7576.60   1398.68 o 
  -4  25   5     7475.80     7559.15    759.96 o 
  -3  25   5     4976.40     4888.80    624.70 o 
  -2  25   5     3428.78     6141.49   2075.70 o 
  -1  25   5    92614.98    86015.53   1987.40 o 
   1  25   5    27676.57    28029.11    972.52 o 
   2  25   5     2893.92     3863.49    871.04 o 
   3  25   5    15814.29    14713.56   1111.04 o 
   4  25   5     2841.71     2020.64    597.53 o 
  -4  26   5     2564.12     3009.18    565.99 o 
  -3  26   5     1716.93     1907.34    515.14 o 
  -2  26   5     8913.74     9226.41    747.90 o 
  -1  26   5     1932.79     1774.25    386.54 o 
   0  26   5     9770.91    11804.06    739.40 o 
   1  26   5     4272.95     4052.21    469.60 o 
   2  26   5      107.75      621.38    614.61 o 
   3  26   5    15151.98    13434.11   1405.40 o 
   4  26   5      281.48     1238.45    847.20 o 
  -3  27   5     1563.63     2907.75    607.07 o 
  -2  27   5      528.04     1817.85    629.21 o 
  -1  27   5      239.07      301.14    485.43 o 
   0  27   5      446.15     1073.57    666.53 o 
   1  27   5     4841.86     5195.94    534.06 o 
   2  27   5     1651.11     2301.72    693.51 o 
   3  27   5    17373.96    18014.04   1323.56 o 
  -3  28   5     6296.98     5272.55    867.44 o 
  -2  28   5     4147.68     3542.05    597.97 o 
  -1  28   5      210.74     1537.50    458.33 o 
   0  28   5     1912.07     2511.57    413.84 o 
   1  28   5     5344.06     5074.57    922.00 o 
   2  28   5     2179.05     1429.05    531.36 o 
  -2  29   5     2619.09     2222.71    608.94 o 
  -1  29   5    13693.72    12858.72    812.27 o 
   0  29   5       53.70     1131.68    767.65 o 
   1  29   5      229.02     1598.88    724.54 o 
  -9   0   6     1441.29     1766.39    479.44 o 
  -8   0   6    18932.02    18046.59    950.02 o 
  -7   0   6     2392.83     2012.94    374.46 o 
  -6   0   6    35395.28    35434.67   1020.47 o 
  -5   0   6    35765.25    35453.30   1208.81 o 
  -4   0   6   247396.58   244953.92  17585.97 o 
  -3   0   6   108433.65   105600.34   1922.70 o 
  -2   0   6      949.90     1287.28    179.76 o 
  -1   0   6    26874.19    27591.39    681.66 o 
   0   0   6   167652.56   173872.89   3460.28 o 
   1   0   6   175301.23   168046.72   5657.00 o 
   2   0   6      153.37      618.83    256.52 o 
   3   0   6   264812.63   251222.73   5632.19 o 
   4   0   6     6999.31     7509.94    645.22 o 
   5   0   6    23988.15    21019.05   2655.10 o 
   6   0   6     2536.30     2963.91    606.66 o 
   7   0   6      581.95     1167.82    938.30 o 
   8   0   6     6557.39     6750.20   1380.82 o 
  -9   1   6     2117.04     1579.00    307.16 o 
  -8   1   6      582.71     2022.18    651.11 o 
  -7   1   6     4621.30     4507.08    725.63 o 
  -6   1   6    29148.61    27295.93    712.68 o 
  -5   1   6     1034.65     2204.99    296.85 o 
  -4   1   6    19516.02    19599.78    608.63 o 
  -3   1   6    28024.71    29279.50    532.17 o 
  -2   1   6    10764.59    10964.77    332.95 o 
  -1   1   6     9405.06     9211.86    259.49 o 
   0   1   6     7334.58     6837.21    329.34 o 
   1   1   6   203162.83   203308.41   3877.26 o 
   2   1   6       34.15      969.35    260.52 o 
   3   1   6     4535.03     7391.10    363.36 o 
   4   1   6     8277.17     7800.84    480.11 o 
   5   1   6     1457.01     2087.34    371.55 o 
   6   1   6       52.70      896.53    463.21 o 
   7   1   6    16401.11    15327.74   1020.93 o 
   8   1   6       12.06     1117.74    551.03 o 
  -9   2   6      624.68     1771.10    365.31 o 
  -8   2   6     4970.63     5413.51    408.11 o 
  -7   2   6     3302.97     4134.02    454.74 o 
  -6   2   6     4483.92     4931.32    472.78 o 
  -5   2   6    12934.90    14482.97    461.73 o 
  -4   2   6    11238.60    11269.99    391.63 o 
  -3   2   6    49104.76    49244.71    713.02 o 
  -2   2   6    11004.33    12186.40    283.11 o 
  -1   2   6    13391.10    13254.58    320.70 o 
   0   2   6     2102.34     1942.94    230.82 o 
   1   2   6    52204.68    50698.69    764.22 o 
   2   2   6    11777.77    11481.10    275.67 o 
   3   2   6    69227.48    67456.51   1773.58 o 
   4   2   6     1968.07     2080.87    192.83 o 
   5   2   6    14998.74    15543.22    696.20 o 
   6   2   6      141.89     1186.44    398.46 o 
   7   2   6     1196.25     1139.23    414.65 o 
   8   2   6     3815.21     3817.71    498.85 o 
  -9   3   6     3805.41     3113.29    372.29 o 
  -8   3   6     2929.54     2085.20    289.77 o 
  -7   3   6    27991.00    26341.74    701.76 o 
  -6   3   6    30049.71    29696.08    727.08 o 
  -5   3   6      411.23     1551.97    260.16 o 
  -4   3   6    49226.13    48409.80    685.17 o 
  -3   3   6    30904.48    31140.16    509.28 o 
  -2   3   6     4820.29     4349.85    202.73 o 
  -1   3   6   161198.78   158679.72   2169.12 o 
   0   3   6      619.09     1508.41    310.12 o 
   1   3   6   192954.64   193027.48   2931.06 o 
   2   3   6      214.21      846.22    283.05 o 
   3   3   6     1273.46     1175.78    156.03 o 
   4   3   6    14064.73    14043.75    498.84 o 
   5   3   6   109113.69   106796.27   3016.29 o 
   6   3   6     9648.81     9434.80    592.01 o 
   7   3   6     7864.59    10219.49    653.36 o 
   8   3   6     1284.06     1030.66    351.69 o 
  -9   4   6      555.84     1129.38    305.07 o 
  -8   4   6     8999.10     8879.64    721.57 o 
  -7   4   6     6301.27     6665.98    437.95 o 
  -6   4   6     3880.14     4545.36    341.23 o 
  -5   4   6    15451.08    15703.54    480.14 o 
  -4   4   6    25151.87    26860.89    477.87 o 
  -3   4   6    14062.08    14707.05    416.78 o 
  -2   4   6     2789.44     2836.61    160.07 o 
  -1   4   6     8914.42     9671.04    302.96 o 
   0   4   6      406.89     1674.22    316.74 o 
   1   4   6     5228.87     4660.99    229.58 o 
   2   4   6     3779.82     3821.48    199.88 o 
   3   4   6    22230.63    21643.64    421.35 o 
   4   4   6     3178.71     4345.54    258.50 o 
   5   4   6    18503.99    16522.92    766.39 o 
   6   4   6     8729.30     7885.54    652.32 o 
   7   4   6      970.20     1468.43    423.05 o 
   8   4   6      826.90     1293.72    425.69 o 
  -8   5   6      167.03     2428.34    464.64 o 
  -7   5   6     4513.46     5186.52    696.81 o 
  -6   5   6     6158.35     5453.70    320.61 o 
  -5   5   6       93.74     1597.99    286.30 o 
  -4   5   6    22327.06    22283.08    509.24 o 
  -3   5   6     3254.19     3836.00    190.29 o 
  -2   5   6      640.16      823.45    189.53 o 
  -1   5   6    20660.72    20307.85    504.75 o 
   0   5   6     1648.49     1587.35    130.25 o 
   1   5   6   182823.03   186105.55   2379.71 o 
   2   5   6       73.48      892.10    209.26 o 
   3   5   6     2901.97     4270.11    211.59 o 
   4   5   6     1039.09     2254.55    646.46 o 
   5   5   6     2994.04     3577.21    304.30 o 
   6   5   6     5336.90     4626.03    770.01 o 
   7   5   6     1646.04     1941.70    611.51 o 
   8   5   6      119.20     1118.55    566.17 o 
  -8   6   6    13672.49    13503.40    741.75 o 
  -7   6   6     6861.42     6934.04    680.13 o 
  -6   6   6    22524.79    22823.96    628.46 o 
  -5   6   6    99786.41    96885.95   1299.87 o 
  -4   6   6    23413.68    23063.77    538.84 o 
  -3   6   6    50383.76    48878.77    996.08 o 
  -2   6   6    33058.42    33251.44    637.36 o 
  -1   6   6     2167.31     1857.51    161.74 o 
   0   6   6    10786.01    10915.29    407.88 o 
   1   6   6   133960.66   128602.47   2012.53 o 
   2   6   6     1099.38      995.32    231.58 o 
   3   6   6    95880.36    91082.11   1404.65 o 
   4   6   6      958.00     1629.59    282.97 o 
   5   6   6    41610.15    39230.40   1233.82 o 
   6   6   6     1425.39     2567.63    826.19 o 
   7   6   6     4652.67     4028.02    481.41 o 
  -8   7   6      429.28     1233.93    390.49 o 
  -7   7   6     4887.42     4715.65    390.04 o 
  -6   7   6      334.87     1325.85    393.10 o 
  -5   7   6     7724.47     8592.04    622.01 o 
  -4   7   6     4221.43     4129.97    244.77 o 
  -3   7   6    66288.96    65429.16    987.28 o 
  -2   7   6     8396.92     8829.00    325.72 o 
  -1   7   6    85359.34    83269.46   1393.50 o 
   0   7   6       14.41      687.81    195.96 o 
   1   7   6   124272.04   120130.70   1723.64 o 
   2   7   6     2051.27     2316.13    343.22 o 
   3   7   6     8383.43     9497.35    319.91 o 
   4   7   6     4003.58     3879.93    440.39 o 
   5   7   6    11155.90    12188.28    463.69 o 
   6   7   6       88.49     1340.65    549.95 o 
   7   7   6     1235.82     2425.34    542.53 o 
   8   7   6      290.18     1447.88    536.25 o 
  -8   8   6    18917.66    19051.79    752.94 o 
  -7   8   6     2920.32     3410.55    416.57 o 
  -6   8   6    15887.42    15679.20   1190.15 o 
  -5   8   6     2330.39     2906.25    303.56 o 
  -4   8   6     3878.06     4801.68    376.16 o 
  -3   8   6    77112.59    72607.34   1120.51 o 
  -2   8   6    40285.75    39266.97    712.50 o 
  -1   8   6      494.44     1296.48    163.31 o 
   0   8   6    29501.35    27653.81    697.76 o 
   1   8   6    23894.30    21078.02    480.46 o 
   2   8   6    45175.88    47351.66    740.06 o 
   3   8   6    30478.06    29941.52    700.04 o 
   4   8   6      134.48     1432.81    358.30 o 
   5   8   6    16695.90    15865.82    571.23 o 
   6   8   6     5288.29     4740.68    446.69 o 
   7   8   6      673.54     2266.91    587.84 o 
   8   8   6     1061.44     1791.23    526.10 o 
  -8   9   6     5631.36     5507.95    567.84 o 
  -7   9   6    21194.18    20481.66    765.77 o 
  -6   9   6    10607.71    10448.65    508.25 o 
  -5   9   6    10608.83    10413.72    389.80 o 
  -4   9   6    30194.94    30107.42   1013.65 o 
  -3   9   6      999.53     1430.98    316.61 o 
  -2   9   6     4380.25     4879.98    383.30 o 
  -1   9   6   252271.19   242179.44   5244.86 o 
   0   9   6     6427.95     6863.64    391.81 o 
   1   9   6   172865.48   162942.48   2640.42 o 
   2   9   6       28.74      920.72    222.73 o 
   3   9   6     2759.03     2994.85    295.34 o 
   4   9   6     9054.01     8923.15    420.53 o 
   5   9   6    19664.69    20024.25    553.17 o 
   6   9   6     9803.46     8330.41    623.34 o 
   7   9   6    17019.49    17901.43    789.55 o 
   8   9   6     5379.08     6459.39    949.21 o 
  -8  10   6       76.45     1455.35    505.10 o 
  -7  10   6     7828.95     7652.69    574.44 o 
  -6  10   6      412.53     2012.51    536.58 o 
  -5  10   6      591.01     1747.00    798.01 o 
  -4  10   6     4682.26     4814.29    309.66 o 
  -3  10   6    14883.70    14460.23    372.86 o 
  -2  10   6    16106.48    17656.45    408.44 o 
  -1  10   6      288.02      835.15    177.28 o 
   0  10   6    12851.25    12855.72    287.08 o 
   1  10   6    16947.97    15303.19    335.89 o 
   2  10   6     3129.98     2943.19    182.78 o 
   3  10   6    10432.84    11094.61    624.83 o 
   4  10   6    24458.65    23720.40    576.62 o 
   5  10   6     4087.50     3995.49    467.04 o 
   6  10   6    14601.91    14151.28    656.45 o 
   7  10   6      405.22      679.48    570.35 o 
  -8  11   6       15.34     1741.06    560.65 o 
  -7  11   6      168.99     1699.53    536.65 o 
  -6  11   6     8323.77     8930.34    546.81 o 
  -5  11   6     6665.46     6881.72    488.60 o 
  -4  11   6     7285.96     7898.35    449.61 o 
  -3  11   6      598.21     1497.35    209.12 o 
  -2  11   6     8607.03     8850.39    345.66 o 
  -1  11   6    13152.69    12501.69    379.97 o 
   0  11   6     4426.33     3883.88    455.49 o 
   1  11   6    55136.60    50809.22    714.27 o 
   2  11   6     5213.77     5417.77    309.44 o 
   3  11   6     4714.59     6134.10    405.98 o 
   4  11   6     3969.85     4320.33    472.76 o 
   5  11   6    27137.76    27707.79    754.34 o 
   6  11   6      193.28     1444.06    370.99 o 
   7  11   6     2062.43     1699.02    357.08 o 
  -8  12   6    11046.93     9881.52    885.93 o 
  -7  12   6     2476.91     2100.25    380.68 o 
  -6  12   6     8651.23     9585.14    630.04 o 
  -5  12   6    51683.33    48908.01   1183.76 o 
  -4  12   6       48.01     1279.44    372.15 o 
  -3  12   6    53563.07    51163.20    792.14 o 
  -2  12   6    16891.64    17097.94    530.42 o 
  -1  12   6     1037.60     1100.12    169.72 o 
   0  12   6     2297.94     2268.18    177.11 o 
   1  12   6    37124.87    33811.18    769.15 o 
   2  12   6     4960.83     5719.68    372.40 o 
   3  12   6    93488.80    90705.37   1415.60 o 
   4  12   6    11805.71    11283.50    542.39 o 
   5  12   6    30147.98    27178.18    728.31 o 
   6  12   6     2197.59     3312.33   1101.83 o 
   7  12   6     1469.18     1479.75    439.92 o 
  -8  13   6      101.62     1320.14    474.37 o 
  -7  13   6     4606.07     3750.67   1020.18 o 
  -6  13   6     8333.22     7839.46    460.63 o 
  -5  13   6     3284.07     4096.31    374.15 o 
  -4  13   6     3210.75     3192.76    346.53 o 
  -3  13   6    43848.21    43300.58    839.80 o 
  -2  13   6     3319.41     4376.65    322.66 o 
  -1  13   6    18716.25    19367.28    583.62 o 
   0  13   6     4158.00     3548.33    268.94 o 
   1  13   6     2061.85     2635.57    265.40 o 
   2  13   6     3915.09     4277.02    232.80 o 
   3  13   6     2351.80     4054.77    644.20 o 
   4  13   6     6345.85     5763.02    375.43 o 
   5  13   6     1220.90     1985.72    314.22 o 
   6  13   6      978.67     1820.79    433.67 o 
   7  13   6    16995.71    16173.77   1231.90 o 
  -8  14   6     7138.69     7265.87    706.49 o 
  -7  14   6      946.84     1249.19    408.35 o 
  -6  14   6     1912.59     1738.41    274.33 o 
  -5  14   6     7730.56     8266.45    506.63 o 
  -4  14   6      121.57      461.34    382.18 o 
  -3  14   6    33368.34    32861.45    770.08 o 
  -2  14   6    21816.13    23159.97    651.48 o 
  -1  14   6      178.61     1139.80    266.13 o 
   0  14   6     1207.88     1364.05    284.02 o 
   1  14   6    16131.32    15521.87    511.52 o 
   2  14   6    30097.90    31529.23    779.73 o 
   3  14   6    33453.26    32777.66    635.73 o 
   4  14   6       68.46     1938.14    431.34 o 
   5  14   6    13344.41    13240.49    555.20 o 
   6  14   6     3702.95     3859.70    369.54 o 
   7  14   6      259.29     1200.03    489.54 o 
  -7  15   6    11544.00    11679.71    713.86 o 
  -6  15   6    13224.28    12515.47    565.86 o 
  -5  15   6     2249.98     2702.75    542.24 o 
  -4  15   6    20350.12    19661.95    910.58 o 
  -3  15   6    40487.49    37956.99    746.23 o 
  -2  15   6      418.46     1985.39    315.48 o 
  -1  15   6   179454.84   171080.41   2695.89 o 
   0  15   6       36.76      508.29    296.36 o 
   1  15   6    15384.05    15843.15    522.90 o 
   2  15   6      665.38     1332.34    303.44 o 
   3  15   6    11744.69    11580.35    561.33 o 
   4  15   6     7900.47     8439.58    450.96 o 
   5  15   6     5611.83     6084.66    409.50 o 
   6  15   6      257.20     1060.75    368.52 o 
   7  15   6     4482.53     4053.38    452.85 o 
  -7  16   6     2539.20     2612.73    615.25 o 
  -6  16   6     3613.02     3974.36    445.81 o 
  -5  16   6     1232.76     1776.78    347.42 o 
  -4  16   6      452.29     1445.69    363.23 o 
  -3  16   6     3591.03     3995.48    354.95 o 
  -2  16   6     7547.29     7847.60    392.87 o 
  -1  16   6     8139.82     8191.85    405.68 o 
   0  16   6     2293.03     2365.61    274.40 o 
   1  16   6     1374.32     1432.73    277.75 o 
   2  16   6     5930.41     5920.39    405.57 o 
   3  16   6     9311.10     9124.17    453.26 o 
   4  16   6      306.91     1189.05    437.27 o 
   5  16   6     1440.27     3343.74    821.57 o 
   6  16   6      221.14     2646.71    751.59 o 
   7  16   6      207.73     -173.70    700.23 o 
  -7  17   6     2300.30     1402.95    362.91 o 
  -6  17   6    18457.57    17904.17    735.75 o 
  -5  17   6     1880.33     2048.84    405.66 o 
  -4  17   6    15423.04    14085.37    574.60 o 
  -3  17   6     5057.75     5174.80    464.66 o 
  -2  17   6        9.10      739.78    271.03 o 
  -1  17   6     1546.18     1683.23    242.98 o 
   0  17   6     3701.33     3622.28    373.17 o 
   1  17   6     5071.50     6044.14    551.25 o 
   2  17   6      138.00     2473.69    645.14 o 
   3  17   6     3714.04     4541.77    406.67 o 
   4  17   6      387.42     2018.34    659.51 o 
   5  17   6      328.49     2100.40    704.18 o 
   6  17   6     2319.98     3072.58    614.60 o 
  -7  18   6     2256.84     2450.75    412.80 o 
  -6  18   6    16076.61    16550.55    968.50 o 
  -5  18   6    11798.30    11862.29    614.64 o 
  -4  18   6       55.24     1426.91    404.06 o 
  -3  18   6    35268.26    32037.15   1090.05 o 
  -2  18   6      660.26     1305.01    294.71 o 
  -1  18   6     8618.16     8329.11    495.18 o 
   0  18   6     3477.73     3480.32    393.91 o 
   1  18   6    34282.73    34636.68    967.20 o 
   2  18   6      544.81     1909.65    759.84 o 
   3  18   6    60907.09    59727.01   2660.58 o 
   4  18   6      551.39     1649.98    612.21 o 
   5  18   6    16319.97    12245.42   1876.42 o 
   6  18   6    14581.56    15115.03    867.08 o 
  -7  19   6       39.50     1210.74    439.73 o 
  -6  19   6     5555.95     4842.29    412.77 o 
  -5  19   6     9530.95     9152.88    551.45 o 
  -4  19   6      477.39     1168.02    388.48 o 
  -3  19   6      483.86     1799.76    421.52 o 
  -2  19   6    12690.99    12220.24    968.73 o 
  -1  19   6     1815.99     2061.04    491.39 o 
   0  19   6    11123.81    10064.03    449.88 o 
   1  19   6     5034.47     5937.50    633.71 o 
   2  19   6     1078.06     2696.13    827.38 o 
   3  19   6     8162.09     8228.16    785.31 o 
   4  19   6      990.98     2530.79   1603.80 o 
   5  19   6        8.15      407.76    694.19 o 
   6  19   6      484.16     1190.10    564.17 o 
  -6  20   6      170.14     1591.30    447.03 o 
  -5  20   6     9111.13     7762.83    583.64 o 
  -4  20   6     7510.09     7067.60    513.52 o 
  -3  20   6    15458.20    14840.11    616.69 o 
  -2  20   6    19198.32    19426.36    763.20 o 
  -1  20   6     7621.26     8089.67    476.82 o 
   0  20   6     1759.80     2101.91    342.95 o 
   1  20   6    23979.79    26296.56    762.24 o 
   2  20   6      179.25     1425.70    390.54 o 
   3  20   6    26785.31    26044.29   1284.66 o 
   4  20   6      409.88     1563.15    759.09 o 
   5  20   6     9289.60     8793.21   1039.57 o 
   6  20   6     8420.38     8375.25   1049.19 o 
  -6  21   6      375.14     1867.43    481.32 o 
  -5  21   6      737.00      944.08    371.74 o 
  -4  21   6    25237.04    22524.35    734.49 o 
  -3  21   6    25952.82    23974.74    763.20 o 
  -2  21   6       71.83     1634.04    364.58 o 
  -1  21   6    63468.08    61927.52   1291.02 o 
   0  21   6      246.00     1072.98    427.07 o 
   1  21   6    25731.52    28624.85   1309.88 o 
   2  21   6     1900.23     2444.92    560.89 o 
   3  21   6      530.06      688.40    885.87 o 
   4  21   6      304.36     1846.26    680.17 o 
   5  21   6    10072.13     9643.34   1444.33 o 
  -6  22   6      554.73      984.37    414.70 o 
  -5  22   6      747.28     2082.32    547.57 o 
  -4  22   6      845.58     1949.16    564.67 o 
  -3  22   6      341.99     1197.57    445.08 o 
  -2  22   6     6132.30     5801.06    528.48 o 
  -1  22   6      747.24     1271.43    365.60 o 
   0  22   6    19324.14    18965.91    696.06 o 
   1  22   6     1728.16     1806.35    632.80 o 
   2  22   6    12254.35    13372.82    845.41 o 
   3  22   6      779.89     1270.25    893.76 o 
   4  22   6     2200.58     3370.01   1235.36 o 
   5  22   6     5716.94     6967.64   2077.37 o 
  -5  23   6     6650.29     7552.18    808.65 o 
  -4  23   6     2359.53     2487.58    365.19 o 
  -3  23   6    12331.82    12924.49    800.56 o 
  -2  23   6     1977.56     3480.40    652.89 o 
  -1  23   6    19280.61    19675.02    728.25 o 
   0  23   6     4254.32     4467.26    460.32 o 
   1  23   6    10547.88    12189.62    831.55 o 
   2  23   6       20.41      828.40    706.87 o 
   3  23   6     7800.01     8140.70    918.50 o 
   4  23   6     2648.11     3939.41    798.42 o 
   5  23   6     3210.21     2819.79    647.46 o 
  -5  24   6    20554.01    20385.56   1166.56 o 
  -4  24   6      293.80     1286.34    397.39 o 
  -3  24   6    10420.34     8422.39    561.50 o 
  -2  24   6      559.86     1989.40    559.92 o 
  -1  24   6       51.06     2126.44    595.74 o 
   0  24   6     2105.96     2346.60    425.98 o 
   1  24   6    20796.63    20878.23    940.12 o 
   2  24   6     2359.81     3857.65   1085.03 o 
   3  24   6    10915.16     9125.09   1890.94 o 
   4  24   6      302.57     1980.20    858.68 o 
  -4  25   6     4084.20     4493.18    835.66 o 
  -3  25   6      667.75     3265.66    666.80 o 
  -2  25   6     3033.67     4299.40   1705.97 o 
  -1  25   6       74.05      488.45    526.66 o 
   0  25   6     3215.66     3376.54    474.62 o 
   1  25   6     7765.03     8032.92    741.22 o 
   2  25   6     2628.25     2194.38    908.35 o 
   3  25   6     6572.35     5367.96    922.37 o 
   4  25   6      164.55     1147.47    765.56 o 
  -4  26   6     9010.02     9950.03   1558.36 o 
  -3  26   6    11041.09    10374.86    907.97 o 
  -2  26   6     1333.48     2028.01    584.46 o 
  -1  26   6       29.02     1126.24    416.91 o 
   0  26   6      131.12      748.65    492.36 o 
   1  26   6     2142.28     2262.70    634.73 o 
   2  26   6     9323.79     9114.52   1153.41 o 
   3  26   6    14500.78    16273.78   2433.85 o 
  -3  27   6     6381.87     6804.77    920.14 o 
  -2  27   6     4486.49     3471.41    546.08 o 
  -1  27   6    11866.05    11463.39    689.51 o 
   0  27   6        5.47      947.91    465.44 o 
   1  27   6    21878.61    22401.15   1066.00 o 
   2  27   6       17.92     2023.80    867.60 o 
   3  27   6     2447.29     2366.27    610.88 o 
  -2  28   6     6741.06     7568.20   1227.41 o 
  -1  28   6      924.05     1538.21    490.28 o 
   0  28   6      537.98      811.76    648.77 o 
   1  28   6     1661.47     2509.37    465.68 o 
   2  28   6    18047.59    18656.70   2179.81 o 
  -1  29   6    15385.99    13410.65    798.40 o 
   0  29   6      556.68     1303.91    584.10 o 
   1  29   6    19731.34    19057.79   1039.29 o 
  -9   1   7     1536.62     1283.00    302.36 o 
  -8   1   7      889.16     1256.39    359.30 o 
  -7   1   7    11859.99    11910.54    547.28 o 
  -6   1   7    19239.87    18711.35    871.00 o 
  -5   1   7     8595.20     9846.07    411.57 o 
  -4   1   7    24476.30    24788.54    461.89 o 
  -3   1   7    40717.00    40518.94    617.57 o 
  -2   1   7      599.04      911.49    133.19 o 
  -1   1   7   160339.86   155989.31   1733.41 o 
   0   1   7     2430.32     3071.89    219.09 o 
   1   1   7    39987.06    38927.01    686.65 o 
   2   1   7    15678.04    15957.92    382.81 o 
   3   1   7     4424.65     5732.26    210.51 o 
   4   1   7    26050.80    24394.10    984.97 o 
   5   1   7     3370.90     3800.36    487.91 o 
   6   1   7     5974.11     5276.91    498.42 o 
   7   1   7     6591.10     8064.35    637.54 o 
   8   1   7      599.88     1982.58    630.05 o 
  -9   2   7      172.37     1476.39    310.25 o 
  -8   2   7    23540.19    20478.13    643.67 o 
  -7   2   7     6131.28     5983.18    491.39 o 
  -6   2   7      310.64     1243.98    308.95 o 
  -5   2   7    67260.61    67073.80   1274.80 o 
  -4   2   7    32456.21    33044.82    786.14 o 
  -3   2   7   111494.48   108699.95   1340.89 o 
  -2   2   7     6480.09     6857.20    244.47 o 
  -1   2   7     1017.30     1457.16    277.65 o 
   0   2   7     8171.89     9557.87    270.70 o 
   1   2   7    54385.64    49420.33    720.80 o 
   2   2   7    29091.20    32358.84    660.36 o 
   3   2   7   138947.66   135345.98   2135.03 o 
   4   2   7    56526.13    54622.54   1406.98 o 
   5   2   7    27331.97    25096.54   1699.18 o 
   6   2   7      808.81     1486.10    368.45 o 
   7   2   7       16.53     1661.08    794.85 o 
   8   2   7     9698.71     9052.00    620.28 o 
  -9   3   7      398.94     1512.39    367.23 o 
  -8   3   7       23.33     1564.48    430.61 o 
  -7   3   7     1676.37     1547.01    306.58 o 
  -6   3   7        8.94     1492.11    390.00 o 
  -5   3   7      377.50     1836.92    311.42 o 
  -4   3   7       90.44      895.94    228.44 o 
  -3   3   7     5861.83     8153.40    508.16 o 
  -2   3   7     3300.55     3499.53    190.19 o 
  -1   3   7    21963.25    22361.67    419.48 o 
   0   3   7     2105.44     2055.71    312.83 o 
   1   3   7     9241.30     9618.32    279.08 o 
   2   3   7       28.01     1023.35    264.29 o 
   3   3   7     1071.31     3884.02    567.93 o 
   4   3   7      581.54     1745.09    305.13 o 
   5   3   7    18278.22    18246.38    642.44 o 
   6   3   7     2516.12     2401.28    427.65 o 
   7   3   7     4313.19     4867.16    519.37 o 
   8   3   7      243.30     1233.76    557.76 o 
  -8   4   7    10733.45    11109.66    516.65 o 
  -7   4   7    10709.67    10414.00    482.53 o 
  -6   4   7       75.87     1213.05    385.38 o 
  -5   4   7    49584.02    45497.39    825.40 o 
  -4   4   7     1989.68     1751.38    227.29 o 
  -3   4   7    58641.42    56847.14    802.97 o 
  -2   4   7    13187.02    13243.08    362.58 o 
  -1   4   7     1225.40     1579.80    321.15 o 
   0   4   7    26218.22    26566.41    631.95 o 
   1   4   7    94345.05    88664.05   1145.64 o 
   2   4   7       83.05     1527.28    282.27 o 
   3   4   7   128554.26   123895.06   1676.12 o 
   4   4   7     2336.88     2782.22    519.51 o 
   5   4   7    21624.44    19533.20    804.84 o 
   6   4   7    26599.54    26157.31   1964.65 o 
   7   4   7       17.79      498.39    499.74 o 
   8   4   7     6449.44     6416.39    626.32 o 
  -8   5   7     1689.41     2070.34    343.41 o 
  -7   5   7     6067.80     6055.08    384.68 o 
  -6   5   7     2924.24     3599.30    335.29 o 
  -5   5   7      169.49     1300.13    279.15 o 
  -4   5   7     9909.60     9337.79    290.55 o 
  -3   5   7    44041.11    45337.79    683.61 o 
  -2   5   7     1248.06     1325.71    177.90 o 
  -1   5   7   185969.41   185321.78   2696.73 o 
   0   5   7      843.57      956.81    140.35 o 
   1   5   7    32948.19    29926.61    508.63 o 
   2   5   7    16801.01    16725.96    517.14 o 
   3   5   7     2722.40     3784.14    226.31 o 
   4   5   7    13820.89    14109.91    449.73 o 
   5   5   7     3288.89     2943.96    344.69 o 
   6   5   7     4969.42     5459.67    634.58 o 
   7   5   7     9276.36     9973.72    724.47 o 
   8   5   7     1653.98     1670.18    461.82 o 
  -8   6   7       24.18     1432.46    471.49 o 
  -7   6   7      563.49     2147.82    672.68 o 
  -6   6   7      139.91     1541.33    370.38 o 
  -5   6   7     1895.10     2140.52    221.73 o 
  -4   6   7     3532.81     3793.30    246.92 o 
  -3   6   7     6367.12     6942.78    380.41 o 
  -2   6   7     2100.42     2530.25    158.08 o 
  -1   6   7     5663.84     6295.23    253.24 o 
   0   6   7    14826.34    14223.50    295.66 o 
   1   6   7    15718.42    15592.99    388.96 o 
   2   6   7    10464.87    11203.42    499.85 o 
   3   6   7     3234.14     3423.40    275.89 o 
   4   6   7    16211.09    15884.21    437.23 o 
   5   6   7      183.31     1968.78    454.67 o 
   6   6   7        4.66      726.63    562.04 o 
   7   6   7     1705.57     2759.77    612.70 o 
   8   6   7      243.40     1853.28    544.22 o 
  -8   7   7     4723.47     5451.57    872.13 o 
  -7   7   7     6498.68     6371.47    660.50 o 
  -6   7   7     8306.02     7655.74    758.62 o 
  -5   7   7    13375.85    14678.61    496.16 o 
  -4   7   7    25266.56    25215.82   1119.58 o 
  -3   7   7    13575.59    14057.31    363.44 o 
  -2   7   7      502.87     1003.63    154.31 o 
  -1   7   7   150043.19   141973.61   2246.17 o 
   0   7   7        7.46      531.81    195.99 o 
   1   7   7   123768.01   119125.58   2471.30 o 
   2   7   7    13538.18    13480.62    369.88 o 
   3   7   7      927.10     1584.16    270.66 o 
   4   7   7    24041.56    23021.48    612.23 o 
   5   7   7    76980.73    75455.70   1545.71 o 
   6   7   7     8547.00     8012.35   1117.17 o 
   7   7   7    13996.91    15094.40    721.21 o 
   8   7   7     2014.86     2990.06    487.38 o 
  -8   8   7     8315.75     8621.07    643.82 o 
  -7   8   7    13074.92    13051.25    577.34 o 
  -6   8   7     7705.46     8248.74    535.05 o 
  -5   8   7    70315.91    66278.25   1131.55 o 
  -4   8   7     6374.29     6906.69    313.04 o 
  -3   8   7    37302.60    37472.93    924.33 o 
  -2   8   7    20092.86    21097.63    668.85 o 
  -1   8   7     5116.85     5712.96    331.51 o 
   0   8   7    26976.54    26922.13    393.50 o 
   1   8   7    50807.89    49278.38   1089.15 o 
   2   8   7       96.40     2496.29    381.16 o 
   3   8   7    40122.68    39693.95    719.35 o 
   4   8   7    24194.91    23963.11    587.07 o 
   6   8   7    13677.23    12270.43    637.28 o 
   7   8   7     3607.28     4687.39    547.61 o 
  -8   9   7      963.64     1126.93    441.09 o 
  -7   9   7      135.23     1031.52    487.26 o 
  -6   9   7       23.37     1769.75    597.43 o 
  -5   9   7    16266.13    16967.55    755.87 o 
  -4   9   7    11833.37    11683.31    736.57 o 
  -3   9   7      572.96     1322.72    559.26 o 
  -2   9   7       31.23     1056.26    246.63 o 
  -1   9   7    74047.18    72293.44   1218.19 o 
   0   9   7     4594.15     3791.80    248.20 o 
   1   9   7    39190.60    37714.31   1001.42 o 
   2   9   7     1580.96     1656.67    156.44 o 
   3   9   7     2689.44     4231.60    421.83 o 
   4   9   7    11599.94    11875.98    918.04 o 
   5   9   7     1016.15     2593.65    630.65 o 
   6   9   7        6.47     1142.55    428.44 o 
   7   9   7     1092.87     1499.89    412.27 o 
  -8  10   7     7955.17     7800.61    755.82 o 
  -7  10   7     4068.32     4287.78    482.58 o 
  -6  10   7      116.33     1110.25    461.23 o 
  -5  10   7    87917.22    84050.63   1714.44 o 
  -4  10   7    26615.72    25806.81    686.24 o 
  -3  10   7    40818.95    39351.13    682.08 o 
  -2  10   7     5924.99     6300.67    267.13 o 
  -1  10   7     6240.72     6018.15    288.00 o 
   0  10   7      177.03      832.72    218.67 o 
   1  10   7    59833.45    55816.50   1468.98 o 
   2  10   7     5842.62     6520.63    488.80 o 
   3  10   7    83770.71    84143.48   1294.61 o 
   4  10   7     1065.13     1383.35    229.10 o 
   5  10   7    19899.74    18884.16    621.91 o 
   6  10   7     7701.83     7539.60    538.81 o 
   7  10   7      566.74     1230.73    357.97 o 
  -8  11   7       78.38     1870.79    488.78 o 
  -7  11   7      643.23     1157.66    461.89 o 
  -6  11   7     3388.21     3566.26    829.36 o 
  -5  11   7        6.36     1356.16    714.59 o 
  -4  11   7     4804.51     4458.83    343.91 o 
  -3  11   7    83185.95    78913.87   1600.31 o 
  -2  11   7      868.77      748.31    252.66 o 
  -1  11   7    41719.23    40661.16   1096.39 o 
   0  11   7     1376.26     1261.03    277.42 o 
   1  11   7    75585.33    72883.27   1130.54 o 
   2  11   7    15563.20    14942.53    483.90 o 
   3  11   7    31573.14    33938.36    687.15 o 
   4  11   7     6889.97     6125.14    684.03 o 
   5  11   7    20068.27    18709.93    636.63 o 
   6  11   7      623.74     1561.52    469.42 o 
   7  11   7     2379.97     2319.66    625.12 o 
  -8  12   7     4193.93     4534.01    632.80 o 
  -7  12   7      682.07     2046.86    583.28 o 
  -6  12   7       13.17     1047.94    708.54 o 
  -5  12   7     3891.87     3544.25    378.19 o 
  -4  12   7     8640.06     7676.95    454.39 o 
  -3  12   7     3139.15     4641.80    350.84 o 
  -2  12   7      499.87     1603.45    330.00 o 
  -1  12   7    16910.64    16060.83    499.64 o 
   0  12   7     7712.33     8583.48    346.42 o 
   1  12   7      492.49     1702.72    504.70 o 
   2  12   7    12971.10    13345.21    378.68 o 
   3  12   7      458.22     1266.28    470.75 o 
   4  12   7    41356.34    40413.80   1226.80 o 
   5  12   7       38.77      617.95    511.85 o 
   6  12   7     1221.18     1862.74    438.26 o 
   7  12   7      201.84     1093.25    461.61 o 
  -8  13   7      814.60     1388.49    575.70 o 
  -7  13   7    14208.96    13853.05    711.08 o 
  -6  13   7    21932.42    19734.68    988.12 o 
  -5  13   7    12400.51    12707.46    596.02 o 
  -4  13   7     4005.56     4197.77    448.46 o 
  -3  13   7    75174.30    72530.86   1220.03 o 
  -2  13   7     1609.50     1979.22    266.31 o 
  -1  13   7   157058.56   151486.84   2480.03 o 
   0  13   7     2068.34     2113.55    231.00 o 
   1  13   7    10269.37    11198.05    401.58 o 
   2  13   7    13327.13    12396.73    555.71 o 
   3  13   7     5190.57     6226.90    359.95 o 
   4  13   7    28958.94    26686.70   1334.91 o 
   5  13   7    29965.75    28846.61    696.95 o 
   6  13   7     2766.08     2767.83    320.56 o 
   7  13   7    11905.37    11340.25    679.93 o 
  -7  14   7     6387.39     6174.08    552.86 o 
  -6  14   7     3066.44     2973.81    365.31 o 
  -5  14   7    25065.20    23927.86    717.00 o 
  -4  14   7     4357.76     4227.10    608.60 o 
  -3  14   7    21156.62    20380.18    567.43 o 
  -2  14   7     2237.72     2566.05    298.52 o 
  -1  14   7     2019.86     2168.61    297.32 o 
   0  14   7       99.48     1002.54    302.80 o 
   1  14   7    15417.30    15526.71    499.35 o 
   2  14   7    18275.32    20161.89    651.42 o 
   3  14   7    82508.27    80543.42   1368.85 o 
   4  14   7     4644.34     5205.17    378.25 o 
   5  14   7     8223.68     8142.45    523.76 o 
   6  14   7    34089.94    33100.43   1269.19 o 
   7  14   7       36.96     1568.88    522.80 o 
  -7  15   7     4082.94     4139.54    617.77 o 
  -6  15   7       55.96      860.18    442.88 o 
  -5  15   7     4613.44     5098.10    826.51 o 
  -4  15   7       37.28     1847.13    393.23 o 
  -3  15   7       11.18     3263.56    971.17 o 
  -2  15   7    15907.11    15158.15    508.94 o 
  -1  15   7     7970.55     9363.63    444.36 o 
   0  15   7      785.05     1327.30    251.00 o 
   1  15   7    74694.40    74471.28   1246.84 o 
   2  15   7     2492.28     2401.90    435.06 o 
   3  15   7     4881.36     6741.94    417.58 o 
   4  15   7     2420.67     2491.19    438.86 o 
   5  15   7     5914.91     6269.21    400.55 o 
   6  15   7       91.03      932.33    465.15 o 
   7  15   7      609.10      820.45    492.05 o 
  -7  16   7     3433.84     3132.31    447.15 o 
  -6  16   7      834.90     1766.87    328.84 o 
  -5  16   7    40362.36    39293.21    960.51 o 
  -4  16   7     2589.85     2905.18    374.40 o 
  -3  16   7    37518.43    34534.32    956.89 o 
  -2  16   7    14510.19    14291.59    522.82 o 
  -1  16   7     3179.27     1986.23    296.70 o 
   0  16   7     2720.35     3520.46    439.59 o 
   1  16   7    38340.98    36115.80   1138.62 o 
   2  16   7    28102.23    26556.74   1068.85 o 
   3  16   7    99527.08    95843.34   3478.41 o 
   4  16   7     3997.17     4454.36    396.68 o 
   5  16   7     5092.46     5398.77    892.16 o 
   6  16   7     6003.22     5476.78    847.18 o 
  -7  17   7     1192.19     1156.62    308.81 o 
  -6  17   7    12711.93    12033.55    582.01 o 
  -5  17   7      950.21     1225.02    456.69 o 
  -4  17   7     3633.71     4238.97    634.14 o 
  -3  17   7   118793.48   114461.75   2379.07 o 
  -2  17   7       61.59      958.50    347.92 o 
  -1  17   7    11926.44    12576.18    502.00 o 
   0  17   7     1748.69     1486.66    235.13 o 
   1  17   7    11165.38    13562.17   1217.30 o 
   2  17   7     7957.51     8579.41    888.26 o 
   3  17   7    11132.51    12706.80    792.35 o 
   4  17   7     5115.17     5815.72   1180.30 o 
   5  17   7    20208.56    21623.77    915.58 o 
   6  17   7       87.14     1791.77   1109.24 o 
  -7  18   7       15.25      911.09    442.09 o 
  -6  18   7     2361.10     2105.93    344.93 o 
  -5  18   7     1425.29     2017.78    392.28 o 
  -4  18   7    10098.00     9427.49    800.69 o 
  -3  18   7     7852.71     7947.27    469.90 o 
  -2  18   7     4520.94     4668.48    367.09 o 
  -1  18   7      756.28     1524.09    344.15 o 
   0  18   7     3286.64     2939.87    305.12 o 
   1  18   7    10257.70     9357.57    476.60 o 
   2  18   7      580.63     2452.29    611.53 o 
   3  18   7     2956.36     2197.37    399.93 o 
   4  18   7     1946.35     3400.43   1048.56 o 
   5  18   7       47.47      654.06    733.98 o 
   6  18   7       10.13     1387.78   1802.85 o 
  -6  19   7     1001.35     1717.64    513.49 o 
  -5  19   7      902.03     1476.90    340.59 o 
  -4  19   7     4472.01     4476.08    472.11 o 
  -3  19   7    46094.47    42283.08    936.11 o 
  -2  19   7     4418.25     4738.61    481.31 o 
  -1  19   7    69163.23    70260.92   1220.69 o 
   0  19   7     2995.70     2729.73    300.45 o 
   1  19   7    34067.70    34821.84   1378.61 o 
   2  19   7     8165.59     8651.17    561.08 o 
   3  19   7     4060.07     5427.20    661.69 o 
   4  19   7     4161.94     4132.26    704.17 o 
   5  19   7    15214.90    14572.44   1038.66 o 
   6  19   7     5106.51     4591.33    934.20 o 
  -6  20   7      108.43     1350.32    448.63 o 
  -5  20   7    15685.96    16201.16    844.07 o 
  -4  20   7      272.69     1401.44    386.00 o 
  -3  20   7     7895.71     7383.00    537.76 o 
  -2  20   7     3570.42     3580.33    322.01 o 
  -1  20   7     1107.77     1775.50    316.40 o 
   0  20   7    12449.16    14168.95    534.18 o 
   1  20   7    12011.02    11834.67   1173.76 o 
   2  20   7       10.37     1046.35    524.73 o 
   3  20   7    18085.35    19683.70   1092.76 o 
   4  20   7     3633.01     3142.96    708.28 o 
   5  20   7     8000.58     7803.18    890.14 o 
  -6  21   7     3643.62     4375.51    588.74 o 
  -5  21   7       82.60     1543.50    510.67 o 
  -4  21   7      710.82     1550.76    340.41 o 
  -3  21   7     1263.03     2005.34    339.20 o 
  -2  21   7     1078.32     1897.60    448.71 o 
  -1  21   7      266.27     1289.70    467.68 o 
   0  21   7     5413.07     4428.62    387.15 o 
   1  21   7       53.28     1171.48    596.84 o 
   2  21   7       11.70     1056.21    844.86 o 
   3  21   7     3735.60     3633.32    878.89 o 
   4  21   7      662.12     1305.35   2038.45 o 
   5  21   7      765.78     2060.11    791.16 o 
  -6  22   7     1863.20     2546.71    413.18 o 
  -5  22   7    18070.68    17648.33    782.92 o 
  -4  22   7     1571.61     1947.45    404.53 o 
  -3  22   7    17828.53    18610.51   1002.61 o 
  -2  22   7      848.64     1016.96    458.17 o 
  -1  22   7      125.51     1016.77    496.96 o 
   0  22   7     1667.83     1965.09    306.66 o 
   1  22   7    14770.95    14983.79    926.14 o 
   2  22   7    26979.06    27644.94   1033.55 o 
   3  22   7    26057.69    28735.13   1433.94 o 
   4  22   7     1430.45     2593.46    874.79 o 
   5  22   7     5121.48     4860.58   1143.17 o 
  -5  23   7       61.77     2614.67    540.63 o 
  -4  23   7     2123.66     2135.56    395.93 o 
  -3  23   7    15471.75    14280.02    732.52 o 
  -2  23   7     1173.68     2080.85    424.84 o 
  -1  23   7    27179.60    28872.78   1003.19 o 
   0  23   7     5758.30     6362.03    520.25 o 
   1  23   7     2703.79     2451.93    501.44 o 
   2  23   7     4519.16     3588.78    637.28 o 
   3  23   7     1155.41     2862.52    864.84 o 
   4  23   7     2181.84     2919.85    859.31 o 
  -5  24   7      212.84     2543.53    913.13 o 
  -4  24   7      292.85      749.23    472.45 o 
  -3  24   7     1877.47     2804.87   1162.71 o 
  -2  24   7    10785.45     9221.14    535.31 o 
  -1  24   7      399.50     1958.89    690.85 o 
   0  24   7     2605.55     2314.55    458.79 o 
   1  24   7     4004.83     4174.10    702.38 o 
   2  24   7     2157.99     1892.39    513.37 o 
   3  24   7     1339.74     2071.35   1071.47 o 
   4  24   7     3618.88     2001.50    833.82 o 
  -4  25   7     1689.71     2719.67    500.87 o 
  -3  25   7    19379.79    18682.43    849.59 o 
  -2  25   7        5.69     2212.17   1157.88 o 
  -1  25   7    44905.46    44572.17   1212.28 o 
   0  25   7      178.81     1202.44    701.59 o 
   1  25   7    38588.64    39507.17   1468.97 o 
   2  25   7     5736.52     4946.15   1643.87 o 
   3  25   7     4873.83     5000.66    854.23 o 
   4  25   7     2901.06     3297.40   1126.78 o 
  -4  26   7     2156.41     1432.57    374.47 o 
  -3  26   7     1666.45     2101.52    484.08 o 
  -2  26   7     5339.50     7437.79   1008.01 o 
  -1  26   7     1817.54     1802.31    530.34 o 
   0  26   7      245.13     1956.32    646.41 o 
   1  26   7     4775.45     3491.83    788.83 o 
   2  26   7     3033.55     5099.95   1604.13 o 
   3  26   7     6531.43     7233.78    990.55 o 
  -3  27   7     1305.52     1476.65    540.21 o 
  -2  27   7     2302.75     2933.83    554.37 o 
  -1  27   7      108.50     1325.33    539.04 o 
   0  27   7     1505.77     2492.12    539.91 o 
   1  27   7     1130.15     2516.86    614.16 o 
   2  27   7       16.59     3158.86    987.99 o 
  -2  28   7     2695.49     2224.26    537.67 o 
  -1  28   7       51.58      843.74    557.10 o 
   0  28   7      362.21      587.17    454.41 o 
   1  28   7     6026.47     6604.82   1880.30 o 
  -8   0   8     3104.49     2602.51    559.98 o 
  -7   0   8     7341.03     6955.01    681.42 o 
  -6   0   8    17999.30    16785.23    808.18 o 
  -5   0   8    86994.75    88108.51   2092.42 o 
  -4   0   8    13591.52    12849.48    451.11 o 
  -3   0   8    79688.03    73644.96   2177.15 o 
  -2   0   8     2914.32     3074.67    472.53 o 
  -1   0   8    16744.34    14444.64   1360.23 o 
   0   0   8     5420.41     5326.41    460.62 o 
   1   0   8    87687.40    84313.75   1612.66 o 
   2   0   8    22661.57    22431.92    702.43 o 
   3   0   8   160944.92   161190.36   3456.29 o 
   4   0   8    19804.23    19190.88    843.22 o 
   5   0   8     6977.99     6862.80    824.98 o 
   6   0   8    55694.80    53759.83   2191.63 o 
   7   0   8     6184.09     6219.53    875.65 o 
   8   0   8     8866.14    10046.90   1544.71 o 
  -8   1   8        7.26      970.29    324.22 o 
  -7   1   8     1613.97     1729.93    294.10 o 
  -6   1   8     1005.87     1346.43    298.54 o 
  -5   1   8     2181.52     3949.15    427.67 o 
  -4   1   8     4538.59     4882.16    246.34 o 
  -3   1   8    56710.27    57451.56    788.08 o 
  -2   1   8      811.70      898.31    149.25 o 
  -1   1   8   221681.09   203953.31   4363.98 o 
   0   1   8       44.78      628.05    182.85 o 
   1   1   8    31052.73    31843.88    548.74 o 
   2   1   8     8345.29     8421.38    324.63 o 
   3   1   8     9370.79    10170.03    410.75 o 
   4   1   8    27312.97    26410.53    612.35 o 
   5   1   8     6787.06     8694.53    615.12 o 
   6   1   8       83.78     1407.40    919.03 o 
   7   1   8     2243.79     2460.07    435.87 o 
   8   1   8      930.06     1639.23    466.88 o 
  -8   2   8      178.90     1112.90    378.08 o 
  -7   2   8     6823.66     6093.29    384.74 o 
  -6   2   8     1552.39     1757.34    266.26 o 
  -5   2   8     8171.82     7850.22    374.02 o 
  -4   2   8       97.01     1297.34    358.57 o 
  -3   2   8    32789.02    32923.82    937.01 o 
  -2   2   8     2443.75     2059.97    194.36 o 
  -1   2   8    13800.85    12996.61    329.08 o 
   0   2   8    38503.54    38611.54    853.11 o 
   1   2   8    39030.39    36055.59    637.56 o 
   2   2   8    16307.34    17756.46    385.21 o 
   3   2   8    40900.65    40726.84    713.11 o 
   4   2   8      154.86     1729.28    404.63 o 
   5   2   8     2569.19     3210.63    575.10 o 
   6   2   8    24434.86    24807.71    906.26 o 
   7   2   8     2025.98     1784.87    398.41 o 
   8   2   8     6613.69     7858.85    969.91 o 
  -8   3   8      761.46     1707.21    415.65 o 
  -7   3   8    29694.91    29202.14    758.35 o 
  -6   3   8    14244.46    13497.38    493.03 o 
  -5   3   8      201.33     1503.32    387.15 o 
  -4   3   8      227.89     1035.29    220.24 o 
  -3   3   8   104656.85   106099.62   1232.64 o 
  -2   3   8     3460.73     3326.45    224.56 o 
  -1   3   8   259610.25   243729.16   4835.45 o 
   0   3   8    16136.76    14549.94    372.17 o 
   1   3   8    63812.90    63131.73    904.93 o 
   2   3   8    59760.51    56575.34    912.03 o 
   3   3   8     1487.93     1439.49    167.11 o 
   4   3   8    83502.21    81040.90   1335.60 o 
   5   3   8    20138.33    21530.34    652.62 o 
   6   3   8     2313.97     2149.27    419.43 o 
   7   3   8    30708.08    29090.60   1030.31 o 
   8   3   8     2694.42     3159.75    453.37 o 
  -8   4   8     3917.23     3720.25    354.88 o 
  -7   4   8     4938.66     5327.48    438.25 o 
  -6   4   8       11.26      883.82    344.61 o 
  -5   4   8    28059.92    28722.77    668.85 o 
  -4   4   8     4095.23     4511.84    244.37 o 
  -3   4   8    18804.31    19513.97    421.43 o 
  -2   4   8     1306.00     1747.01    203.07 o 
  -1   4   8     4862.80     5639.27    326.77 o 
   0   4   8    51891.51    52388.73    748.81 o 
   1   4   8     5830.92     6050.87    264.28 o 
   2   4   8      250.87     1517.94    217.35 o 
   3   4   8    10011.14    10350.11    545.07 o 
   4   4   8     1401.78     1881.13    257.52 o 
   5   4   8     2640.92     2275.02    315.07 o 
   6   4   8     9782.16    10332.46    889.15 o 
   7   4   8      581.96     1564.31    490.94 o 
   8   4   8    13254.53    14232.85    902.91 o 
  -8   5   8      178.11     1553.77    432.00 o 
  -7   5   8    16290.47    16056.73   1446.38 o 
  -6   5   8      963.00     1478.40    339.61 o 
  -5   5   8       11.55     2006.52    311.54 o 
  -4   5   8     2624.59     2941.44    251.85 o 
  -3   5   8    39264.18    40859.23    807.04 o 
  -2   5   8    11158.55    10595.35    306.16 o 
  -1   5   8   152942.19   153065.56   2302.66 o 
   0   5   8       23.94     1532.82    308.18 o 
   1   5   8    16562.15    15164.32    331.02 o 
   2   5   8    31565.72    30678.54    685.94 o 
   3   5   8     1745.60     2597.17    248.80 o 
   4   5   8    13179.03    13953.55    507.58 o 
   5   5   8     5629.30     5469.26    427.79 o 
   6   5   8     2774.06     3423.56    450.60 o 
   7   5   8     5100.27     4235.29    585.31 o 
  -8   6   8     2970.90     2553.20    356.25 o 
  -7   6   8    24118.39    23095.20    702.71 o 
  -6   6   8     1245.19     2396.90    478.26 o 
  -5   6   8    66942.52    65641.27   1225.24 o 
  -4   6   8    15657.40    14801.71    456.06 o 
  -3   6   8    53690.89    52955.68    852.82 o 
  -2   6   8      678.64      821.88    173.26 o 
  -1   6   8     7305.84     8323.26    333.99 o 
   0   6   8    73373.03    72574.72   1016.70 o 
   1   6   8   104156.15    96250.47   1556.68 o 
   2   6   8    14148.10    15482.27    435.70 o 
   3   6   8    45507.63    45824.82    802.64 o 
   4   6   8     5745.90     6371.51    362.43 o 
   5   6   8    23986.67    22155.51    722.74 o 
   6   6   8    48192.76    44848.50   1426.31 o 
   7   6   8       41.81      259.62    392.66 o 
  -8   7   8        5.57     1480.73    475.45 o 
  -7   7   8      435.08     1761.34    499.70 o 
  -6   7   8      474.79     1580.23    431.62 o 
  -5   7   8     9483.77     8959.91    592.93 o 
  -4   7   8       53.11      690.26    381.50 o 
  -3   7   8     1145.44     1686.83    190.87 o 
  -2   7   8     1623.68     1855.16    200.55 o 
  -1   7   8    58876.02    58774.81    880.67 o 
   0   7   8    20547.85    19358.18    391.08 o 
   1   7   8    61335.99    59861.14   1448.97 o 
   2   7   8     7581.74     7615.76    318.09 o 
   3   7   8      102.20     1815.48    307.49 o 
   4   7   8     7315.07     7912.04    536.95 o 
   5   7   8     4055.99     4319.82    416.84 o 
   6   7   8      995.52     1571.04    457.16 o 
   7   7   8     1337.56     2281.57    631.03 o 
  -8   8   8     4016.39     3215.16    478.80 o 
  -7   8   8     3499.89     4269.39    421.46 o 
  -6   8   8     1148.76     1012.31    290.07 o 
  -5   8   8    47832.28    46222.32   1031.91 o 
  -4   8   8      612.67     1390.29    325.06 o 
  -3   8   8    18185.43    18658.55    443.99 o 
  -2   8   8     6937.89     7566.52    275.28 o 
  -1   8   8     9604.98    10665.50    467.31 o 
   0   8   8    27179.99    28376.27    607.08 o 
   1   8   8    25938.96    23295.25    686.68 o 
   2   8   8    22121.73    21829.36    480.27 o 
   3   8   8    15271.87    16584.36    949.80 o 
   4   8   8       93.13     2550.18    645.55 o 
   5   8   8     6008.19     5276.83    407.07 o 
   6   8   8     6866.55     7949.30    565.08 o 
   7   8   8      189.02     2174.48    529.93 o 
  -8   9   8     4508.21     4696.85    801.95 o 
  -7   9   8     9275.61     9117.22    633.40 o 
  -6   9   8      232.72     1422.33    591.41 o 
  -5   9   8      615.55     2329.30    825.19 o 
  -4   9   8     2901.10     2921.64    279.80 o 
  -3   9   8    19981.45    19737.10    614.62 o 
  -2   9   8     1437.67     1609.98    218.87 o 
  -1   9   8   398086.97   381246.81   5354.48 o 
   0   9   8      413.49      978.84    258.63 o 
   1   9   8   112226.64   106410.68   1710.25 o 
   2   9   8    51747.76    47628.55    785.92 o 
   3   9   8    12892.03    13310.19    499.33 o 
   4   9   8    45753.45    44036.78    843.15 o 
   5   9   8     3767.18     4949.95    398.63 o 
   6   9   8     2946.81     2745.57    651.14 o 
   7   9   8     9306.52     8542.11    665.33 o 
  -8  10   8      249.36      581.74    512.75 o 
  -7  10   8     4051.91     4768.73   1005.98 o 
  -6  10   8      308.45     1384.37    447.16 o 
  -5  10   8     7928.16     8530.45    609.31 o 
  -4  10   8      463.41     1595.21    361.83 o 
  -3  10   8     8877.21     8620.86    479.48 o 
  -2  10   8    21597.41    21992.14    484.71 o 
  -1  10   8     3399.31     3906.36    400.89 o 
   0  10   8     4218.18     3734.57    205.80 o 
   1  10   8    14043.45    12547.09    659.54 o 
   2  10   8     4066.41     4149.05    257.75 o 
   3  10   8     3715.88     3518.96    260.43 o 
   4  10   8     3259.62     3386.22    503.57 o 
   5  10   8     6990.98     6869.29    460.36 o 
   6  10   8     2317.63     3505.31    470.66 o 
   7  10   8      582.91     1273.11    440.95 o 
  -8  11   8      485.11     2081.21    532.13 o 
  -7  11   8     5103.85     4810.20    659.42 o 
  -6  11   8    10195.51    10257.25    594.11 o 
  -5  11   8     2483.07     3041.59    590.57 o 
  -4  11   8     2334.93     2616.31    359.97 o 
  -3  11   8    12456.59    12751.38    469.71 o 
  -2  11   8      180.06     1599.20    286.59 o 
  -1  11   8     7795.12     7661.46    317.04 o 
   0  11   8     1446.29     2474.11    470.79 o 
   1  11   8    59499.42    56518.63    932.30 o 
   2  11   8    11938.91    12223.01    436.62 o 
   3  11   8     4798.06     5574.47    376.73 o 
   4  11   8    19580.13    19143.36   1074.40 o 
   5  11   8    13859.33    13930.48    584.17 o 
   6  11   8       44.72      722.97    514.32 o 
   7  11   8       89.01      387.60    385.79 o 
  -8  12   8    12270.01    13337.67    797.75 o 
  -7  12   8    12652.38    12633.66    997.88 o 
  -6  12   8      722.50     2112.90    567.35 o 
  -5  12   8    46979.38    45700.59   1029.04 o 
  -4  12   8     3122.06     2936.49    332.81 o 
  -3  12   8    59894.34    58273.44   1008.02 o 
  -2  12   8    19474.91    19389.43    710.55 o 
  -1  12   8     1866.46     1802.33    220.79 o 
   0  12   8    12938.99    11983.76    433.83 o 
   1  12   8    56564.00    51297.26    925.83 o 
   2  12   8      231.95     1040.20    344.38 o 
   3  12   8    43741.51    41754.52    845.82 o 
   4  12   8    11436.71    12150.55    844.47 o 
   5  12   8    17718.84    15546.43    628.15 o 
   6  12   8    20335.88    19223.12   1857.61 o 
   7  12   8       41.45      896.78    620.39 o 
  -8  13   8       92.84     1930.05    632.19 o 
  -7  13   8      676.94     1278.24    591.66 o 
  -6  13   8     1772.65     1663.60    619.12 o 
  -5  13   8     6270.12     5209.50    401.03 o 
  -4  13   8     3144.47     3967.83    384.08 o 
  -3  13   8     4073.57     3466.97    277.47 o 
  -2  13   8     3419.73     3623.49    368.43 o 
  -1  13   8     2216.81     1959.97    255.92 o 
   0  13   8     6096.29     5929.82    423.42 o 
   1  13   8     6227.85     6467.96    355.64 o 
   2  13   8     2127.10     2493.32    241.82 o 
   3  13   8    13980.51    13876.92    532.60 o 
   4  13   8      686.63     1506.93    420.54 o 
   5  13   8       12.09     1391.50    337.66 o 
   6  13   8      833.42     2242.71    442.63 o 
   7  13   8      269.50     1561.23    401.50 o 
  -7  14   8      999.67     1934.25    457.93 o 
  -6  14   8       97.96      399.64    424.71 o 
  -5  14   8    20681.00    19170.22    859.90 o 
  -4  14   8     8387.16     8179.58    516.89 o 
  -3  14   8    15410.26    14448.29    694.92 o 
  -2  14   8      593.97     1487.61    364.95 o 
  -1  14   8      148.26     1345.74    308.84 o 
   0  14   8      473.91     1439.71    370.76 o 
   1  14   8    21607.06    22834.04    969.65 o 
   2  14   8    11447.20    11758.63    655.50 o 
   3  14   8    29261.15    28928.13   1134.35 o 
   4  14   8     4118.67     4913.97    391.49 o 
   5  14   8      953.11     2670.01    928.89 o 
   6  14   8     5434.11     5415.91    423.84 o 
   7  14   8       19.92     1048.73    490.75 o 
  -7  15   8     6052.73     7087.73    754.85 o 
  -6  15   8     5573.31     6239.13    681.92 o 
  -5  15   8     7462.92     7734.42    498.65 o 
  -4  15   8     2845.23     2757.14    333.22 o 
  -3  15   8    38589.38    38114.12   1086.92 o 
  -2  15   8      385.81     1557.14    357.15 o 
  -1  15   8    37190.59    37403.27    724.97 o 
   0  15   8     1873.15     1686.35    249.26 o 
   1  15   8    98447.55    96412.80   2255.28 o 
   2  15   8    15109.57    14593.99    761.73 o 
   3  15   8      705.07     1682.72    549.33 o 
   4  15   8    21421.30    20437.06    711.94 o 
   5  15   8      521.32     2852.27    512.46 o 
   6  15   8     1765.94     2873.84    672.63 o 
  -7  16   8     1381.00     2218.02    405.05 o 
  -6  16   8       31.18     1197.16    474.75 o 
  -5  16   8      404.89     1701.64    514.75 o 
  -4  16   8     3513.37     4163.31    387.68 o 
  -3  16   8     1974.61     3153.54    978.29 o 
  -2  16   8     4530.81     5321.89    383.01 o 
  -1  16   8      307.80     1041.39    398.31 o 
   0  16   8       15.71     1731.28    425.73 o 
   1  16   8     1518.40     2316.99    370.22 o 
   2  16   8       15.90      969.34    394.29 o 
   3  16   8     6741.80     6556.21    466.01 o 
   4  16   8     8615.46     9339.46    754.04 o 
   5  16   8     2995.46     3135.66    385.05 o 
   6  16   8     2625.18     2444.33    581.94 o 
  -7  17   8     7837.75     7364.59    591.75 o 
  -6  17   8     4454.11     4367.17    427.83 o 
  -5  17   8      648.90     1808.49    470.67 o 
  -4  17   8     2694.87     2387.28    323.21 o 
  -3  17   8      807.74     1955.05    449.55 o 
  -2  17   8       81.61      827.84    437.66 o 
  -1  17   8    50149.50    46602.41    919.40 o 
   0  17   8     2542.51     2688.75    315.54 o 
   1  17   8     1110.14     2466.23    607.60 o 
   2  17   8     5054.78     5026.02    680.43 o 
   3  17   8     4696.78     5246.89    459.21 o 
   4  17   8     6864.69     8001.87   1349.00 o 
   5  17   8     2728.72     3404.32    589.63 o 
   6  17   8     4007.76     4097.30    468.06 o 
  -7  18   8     3974.79     5177.14    597.51 o 
  -6  18   8     2256.22     2345.55    353.31 o 
  -5  18   8    38998.43    37608.03   1141.31 o 
  -4  18   8      555.46     1300.27    422.96 o 
  -3  18   8    48197.54    44715.29   1352.49 o 
  -2  18   8    56812.31    52683.98   1537.36 o 
  -1  18   8     4669.69     4811.17    359.53 o 
   0  18   8      397.98     1022.92    505.13 o 
   1  18   8    28370.84    26119.97    808.46 o 
   2  18   8     1186.82     1404.22    297.61 o 
   3  18   8    34568.91    33849.62   1118.46 o 
   4  18   8     8604.12     9353.92    794.26 o 
   5  18   8     8505.36     8710.23    971.09 o 
   6  18   8    14789.57    17316.34   3091.48 o 
  -6  19   8      217.03     1865.64    399.85 o 
  -5  19   8      140.84     1838.72    445.18 o 
  -4  19   8      364.18     1285.56    392.52 o 
  -3  19   8     1512.63     2033.13    328.78 o 
  -2  19   8    22797.46    21062.22    632.43 o 
  -1  19   8      837.49     1564.07    327.72 o 
   0  19   8     1220.30     1447.32    354.57 o 
   1  19   8     2617.27     3166.99    571.97 o 
   2  19   8     3102.05     3342.33    482.33 o 
   3  19   8     1580.28     3797.17    547.72 o 
   4  19   8      236.91     1448.18    610.05 o 
   5  19   8      303.86     1923.29    667.41 o 
  -6  20   8     1418.94     1447.44    361.95 o 
  -5  20   8     5378.95     4435.81    448.60 o 
  -4  20   8      871.73     1708.67    540.04 o 
  -3  20   8    20679.89    21817.27   1099.87 o 
  -2  20   8     1635.80     1805.95    348.77 o 
  -1  20   8     2923.27     3012.60    320.84 o 
   0  20   8    24729.79    24170.95    643.36 o 
   1  20   8    29102.90    29527.76   1328.16 o 
   2  20   8     2201.68     2739.88    601.46 o 
   3  20   8    23696.30    23302.89   1090.33 o 
   4  20   8     2120.91     2806.59    525.05 o 
   5  20   8      383.48     2355.61    843.21 o 
  -6  21   8     1953.92     2541.81    429.14 o 
  -5  21   8     5370.22     4137.34    559.19 o 
  -4  21   8      670.67     2146.04    428.90 o 
  -3  21   8     1451.82     1737.22    437.59 o 
  -2  21   8        3.13      729.41    363.49 o 
  -1  21   8    43266.17    44418.18   1082.77 o 
   0  21   8     4406.43     4070.81    360.15 o 
   1  21   8    40362.97    43275.86   1768.10 o 
   2  21   8     3469.22     3072.08    748.13 o 
   3  21   8      446.07     2031.65    604.73 o 
   4  21   8     9093.91     9928.68    969.24 o 
   5  21   8     1252.14     1877.21    655.65 o 
  -5  22   8     1956.35     2360.26    456.20 o 
  -4  22   8     1781.18     1804.46    350.99 o 
  -3  22   8      184.07     1472.49    492.52 o 
  -2  22   8     6222.38     5744.33    443.75 o 
  -1  22   8       98.52     1612.95    440.33 o 
   0  22   8      216.36     1924.52    654.39 o 
   1  22   8       16.15     1482.48    674.20 o 
   2  22   8     5857.66     6290.40    559.49 o 
   3  22   8      179.51     1691.04    774.62 o 
   4  22   8      498.64     1062.36    944.45 o 
   5  22   8     2215.28     2225.28    646.92 o 
  -5  23   8      109.92     2269.19    602.17 o 
  -4  23   8      787.40     2038.27    902.02 o 
  -3  23   8      710.05     1245.60    626.56 o 
  -2  23   8     1668.36     1663.27    347.01 o 
  -1  23   8    18325.14    20188.07    717.22 o 
   0  23   8       19.04     1576.71    400.24 o 
   1  23   8     1253.45     2944.41    826.79 o 
   2  23   8     2358.79     1880.42    415.93 o 
   3  23   8       60.31      778.76    645.73 o 
   4  23   8     6018.36     5998.67    950.59 o 
  -5  24   8    23879.02    23166.66   1525.83 o 
  -4  24   8      148.68     1109.23    514.60 o 
  -3  24   8    12978.64    10631.89   1175.72 o 
  -2  24   8      847.64     1934.29    417.77 o 
  -1  24   8      175.76     1449.15    442.90 o 
   0  24   8     4655.45     4968.67    528.45 o 
   1  24   8     7771.48     7706.40    682.47 o 
   2  24   8      771.77     1483.60    721.68 o 
   3  24   8     7007.72     7644.95    926.26 o 
   4  24   8     4828.25     5933.74    894.83 o 
  -4  25   8       97.74     1284.67    578.40 o 
  -3  25   8     1694.82     2026.52    550.60 o 
  -2  25   8     4261.27     3430.34    408.02 o 
  -1  25   8      634.41     2240.27    511.69 o 
   0  25   8     2340.71     2674.22   1041.73 o 
   1  25   8      102.99     1130.67    660.34 o 
   2  25   8     3403.81     3449.75    533.31 o 
   3  25   8     3313.72     4435.58    788.24 o 
  -3  26   8    14731.27    14086.88    761.79 o 
  -2  26   8     3388.42     4300.06   1088.86 o 
  -1  26   8     5397.46     5035.70    564.06 o 
   0  26   8     2000.33     2282.85    481.29 o 
   1  26   8     3371.73     2819.02    846.98 o 
   2  26   8      228.56     1649.53   1000.76 o 
   3  26   8     9276.62    10229.23   1088.23 o 
  -3  27   8     2239.94     2933.62    638.39 o 
  -2  27   8      523.11     1528.95    654.06 o 
  -1  27   8    25992.25    27439.13   1148.80 o 
   0  27   8      118.54     1939.15    678.99 o 
   1  27   8      723.71     1521.10    452.21 o 
   2  27   8      988.86     1150.95    917.81 o 
  -2  28   8     5656.01     4775.14    783.63 o 
  -1  28   8      111.61     2735.48   1654.30 o 
   0  28   8     7579.25     6905.92    731.76 o 
   1  28   8     2059.23     1916.98    941.48 o 
  -8   1   9      144.31     2714.89    967.32 o 
  -7   1   9    34297.80    35337.22    847.26 o 
  -6   1   9    16160.78    15563.34    550.11 o 
  -5   1   9      668.78     1650.18    364.50 o 
  -4   1   9     6573.33     6497.94    270.75 o 
  -3   1   9   187757.30   180913.80   2792.15 o 
  -2   1   9      898.99     1291.28    148.72 o 
  -1   1   9    27474.21    25674.49    773.75 o 
   0   1   9    15610.00    16316.75    373.05 o 
   1   1   9    34060.96    35772.11    623.81 o 
   2   1   9    67563.88    65147.80   1886.55 o 
   3   1   9     1494.35     1624.23    215.64 o 
   4   1   9    32669.96    32491.81    753.05 o 
   5   1   9     5379.31     6371.11    554.44 o 
   6   1   9     5323.76     5800.50    702.00 o 
   7   1   9      175.02     1009.14    601.48 o 
  -8   2   9       82.17     1030.24    449.82 o 
  -7   2   9    20484.12    20087.26    596.15 o 
  -6   2   9    23033.86    22725.93   1275.97 o 
  -5   2   9    66483.07    65512.30   1092.24 o 
  -4   2   9       90.89     1121.32    236.04 o 
  -3   2   9    37295.95    35674.61    788.08 o 
  -2   2   9    22850.55    21685.61    411.94 o 
  -1   2   9      913.04     1103.74    159.85 o 
   0   2   9    43601.32    44776.36    719.26 o 
   1   2   9    34760.09    33963.75    609.09 o 
   2   2   9    20381.61    20019.56    437.39 o 
   3   2   9    52685.98    54167.77    967.59 o 
   4   2   9    21925.31    21828.49    530.02 o 
   5   2   9      679.95     2117.80    457.00 o 
   6   2   9    32472.83    34394.93    997.99 o 
   7   2   9       16.36     1798.33    552.97 o 
  -8   3   9      566.50     1978.83    470.56 o 
  -7   3   9      948.76     2091.58    410.44 o 
  -6   3   9    14506.36    14558.18    505.65 o 
  -5   3   9     4655.60     4700.35    499.23 o 
  -4   3   9     1887.60     2330.01    285.67 o 
  -3   3   9     2704.68     2848.34    214.56 o 
  -2   3   9     6637.31     6795.54    266.94 o 
  -1   3   9     2374.90     2184.53    224.88 o 
   0   3   9     1531.67     1389.55    129.97 o 
   1   3   9        2.71     1675.97    356.54 o 
   2   3   9      670.92      797.79    245.35 o 
   3   3   9     7141.57     8524.10    567.74 o 
   4   3   9     1218.52     1452.99    364.58 o 
   5   3   9     3778.57     4645.97    432.41 o 
   6   3   9      619.30     2896.40    616.83 o 
   7   3   9     5254.26     5428.34    570.16 o 
  -8   4   9       93.70      921.73    423.07 o 
  -7   4   9     5774.98     6968.76    495.80 o 
  -6   4   9     1205.74     1165.76    249.07 o 
  -5   4   9    45197.15    45537.83    847.08 o 
  -4   4   9      403.13     1132.56    245.82 o 
  -3   4   9    35638.41    35558.14    628.69 o 
  -2   4   9     4498.27     4915.40    226.62 o 
  -1   4   9     3900.96     3603.26    208.33 o 
   0   4   9    95607.55    91970.38   1414.76 o 
   1   4   9    93629.04    88671.73   1478.22 o 
   2   4   9    19543.26    20270.01    470.77 o 
   3   4   9    55191.83    54609.70   1073.67 o 
   4   4   9    62036.42    63328.33   1038.65 o 
   5   4   9      128.69     2162.98    470.63 o 
   6   4   9    14082.80    14886.08    957.49 o 
   7   4   9      567.58     1195.81    483.59 o 
  -8   5   9     1441.72     1613.59    300.52 o 
  -7   5   9     2788.67     2995.50    362.18 o 
  -6   5   9     1086.97     1830.64    386.64 o 
  -5   5   9      171.33     1178.21    327.86 o 
  -4   5   9     2077.27     2001.77    184.22 o 
  -3   5   9    47922.73    49757.14    778.23 o 
  -2   5   9     1146.67     1058.07    247.21 o 
  -1   5   9    56572.53    55047.20   1163.35 o 
   0   5   9     9392.20     8958.62    430.14 o 
   1   5   9   116739.25   110649.81   1679.70 o 
   2   5   9    53544.61    51593.29    913.74 o 
   3   5   9    43899.21    43726.48   1032.76 o 
   4   5   9    33908.74    34571.24    833.68 o 
   5   5   9    24784.31    23604.27    645.79 o 
   6   5   9     2385.10     2172.47    480.22 o 
   7   5   9     2174.85     1919.53    405.13 o 
  -8   6   9      974.53     1501.24    381.30 o 
  -7   6   9     3709.98     4820.98    477.10 o 
  -6   6   9     1097.91     1542.93    306.23 o 
  -5   6   9     1536.96     3121.17    525.90 o 
  -4   6   9      469.03     2033.65    380.13 o 
  -3   6   9       92.05     1463.42    339.35 o 
  -2   6   9     7002.03     7550.50    268.56 o 
  -1   6   9     2741.91     2830.64    253.73 o 
   0   6   9    42587.64    40592.50   1008.57 o 
   1   6   9     3771.73     3889.11    366.45 o 
   2   6   9     9263.82    10493.05    357.02 o 
   3   6   9        6.79     2562.52    815.64 o 
   4   6   9        0.48     2067.02    486.20 o 
   5   6   9     1099.83     1412.15    479.95 o 
   6   6   9     1708.03     2591.85    401.47 o 
   7   6   9     3271.23     3229.42    709.29 o 
  -8   7   9     1068.48     1467.32    443.69 o 
  -7   7   9    30094.42    32237.03   2958.60 o 
  -6   7   9     1424.35     2516.66    480.71 o 
  -5   7   9     4064.85     4030.24    298.30 o 
  -4   7   9      762.46     2228.65    312.34 o 
  -3   7   9    43601.11    45631.77    841.24 o 
  -2   7   9    16710.54    16634.38    385.10 o 
  -1   7   9    74616.10    77386.41   1098.79 o 
   0   7   9    20772.26    19363.04    460.34 o 
   2   7   9    75375.90    70852.72   1070.63 o 
   3   7   9    30994.31    32932.04    590.76 o 
   4   7   9    29946.66    29893.39   1183.43 o 
   5   7   9    23915.57    23038.37    707.04 o 
   6   7   9     4241.96     4323.75   1109.48 o 
   7   7   9     4824.04     6132.77    622.27 o 
  -8   8   9      612.56     1943.23    451.87 o 
  -7   8   9    21470.74    26046.44   3125.58 o 
  -6   8   9     6687.67     9063.49   1080.06 o 
  -5   8   9    71238.18    70453.60   1281.16 o 
  -4   8   9     3910.89     3631.52    288.29 o 
  -3   8   9    32707.10    33324.09    954.91 o 
  -2   8   9    10753.23    11783.23    365.68 o 
  -1   8   9     1377.05     1922.26    290.68 o 
   0   8   9    33631.29    32035.52    498.11 o 
   1   8   9    40931.25    38752.71    782.83 o 
   2   8   9     2705.08     2927.45    229.38 o 
   3   8   9    11215.05    13037.91    545.08 o 
   4   8   9    14894.42    15578.64    596.74 o 
   5   8   9     5629.64     5806.46    467.56 o 
   6   8   9    21007.95    18182.56    942.70 o 
   7   8   9     2761.12     2246.93    535.81 o 
  -8   9   9      148.66     1144.34    564.60 o 
  -7   9   9     2290.11     2152.93    412.08 o 
  -6   9   9     1452.97     1124.69    376.28 o 
  -5   9   9     3472.16     4835.90    412.74 o 
  -4   9   9     1643.94     2907.03    425.71 o 
  -3   9   9    23064.38    24217.95    921.59 o 
  -2   9   9     4656.31     4732.36    350.79 o 
  -1   9   9    26015.38    25806.02    430.91 o 
   0   9   9      671.14     1082.01    163.05 o 
   1   9   9     3288.35     3851.03    334.28 o 
   2   9   9     7199.40     8299.30    367.64 o 
   3   9   9     1158.28     1828.88    236.55 o 
   4   9   9     1652.47     2265.41    409.70 o 
   5   9   9     3904.85     4330.49    415.52 o 
   6   9   9      580.81     1250.11    532.77 o 
   7   9   9     1484.03     1516.88    369.65 o 
  -8  10   9       86.26     1227.06    540.11 o 
  -7  10   9    23009.23    23424.38   1007.76 o 
  -6  10   9     1750.24     1790.62    383.33 o 
  -5  10   9    43022.54    41456.45    997.11 o 
  -4  10   9      906.69     2059.39    402.69 o 
  -3  10   9    22641.03    23086.94    891.43 o 
  -2  10   9      241.06     1044.87    553.39 o 
  -1  10   9    26380.51    24293.84    625.21 o 
   0  10   9    73291.74    70881.61   1063.44 o 
   1  10   9    35937.07    31925.55    813.84 o 
   2  10   9    17584.49    17867.35    683.91 o 
   3  10   9    23587.57    24374.52    602.78 o 
   4  10   9     2545.88     2849.30    323.08 o 
   5  10   9     1067.48     1243.37    534.90 o 
   6  10   9    11932.49    11668.66    675.83 o 
   7  10   9      196.63     1452.82    475.84 o 
  -8  11   9      224.70     1351.76    440.48 o 
  -7  11   9    10034.51     9074.92    676.34 o 
  -6  11   9        1.30      799.81    410.48 o 
  -5  11   9     2012.33     2770.97    429.75 o 
  -4  11   9       53.66     1239.37    422.83 o 
  -3  11   9    28280.31    27903.43    663.60 o 
  -2  11   9    10944.64    12376.01    539.34 o 
  -1  11   9    96755.34    95056.84   2212.57 o 
   0  11   9     6735.94     6083.79    368.44 o 
   1  11   9    23067.64    22074.39    502.64 o 
   2  11   9    17202.96    15905.34    451.86 o 
   3  11   9     2670.90     2476.49    259.61 o 
   4  11   9    28492.70    25880.32    742.06 o 
   5  11   9     2271.77     2187.29    321.16 o 
   6  11   9     3880.71     2804.78    530.49 o 
   7  11   9     3243.33     2992.74    446.50 o 
  -8  12   9      214.85     2090.39    523.99 o 
  -7  12   9      262.94     1777.13    468.48 o 
  -6  12   9     4940.73     5033.35    967.16 o 
  -5  12   9     9603.59     8235.72    476.86 o 
  -4  12   9     5750.98     5605.22    441.15 o 
  -3  12   9      326.95     1553.19    512.46 o 
  -2  12   9      489.47     1981.50    349.68 o 
  -1  12   9     6027.44     6627.22    716.43 o 
   0  12   9    24413.99    22994.97    535.80 o 
   1  12   9      828.93     2047.64    540.34 o 
   2  12   9    33324.30    32653.86   1235.79 o 
   3  12   9     1495.08     1501.34    198.36 o 
   4  12   9     5685.83     5422.51    385.97 o 
   5  12   9     1517.16     2506.54    550.99 o 
   6  12   9       23.95     1804.03    743.62 o 
   7  12   9      495.08      949.82    399.12 o 
  -7  13   9    12538.06    12586.75   1476.62 o 
  -6  13   9      106.11     1371.94    620.00 o 
  -5  13   9      179.66     1866.25    481.00 o 
  -4  13   9     1991.59     2408.89    455.67 o 
  -3  13   9    51095.57    51421.10    942.13 o 
  -2  13   9      494.04     2756.99    656.22 o 
  -1  13   9    82765.16    79569.42   1292.55 o 
   0  13   9     7846.71     8070.53    412.19 o 
   1  13   9    19513.40    18538.39    582.22 o 
   2  13   9    58624.48    55680.54   1293.65 o 
   3  13   9       63.36     1600.11    403.98 o 
   4  13   9    36579.89    34102.65   1004.19 o 
   5  13   9    27400.19    27655.25    952.45 o 
   6  13   9     2345.00     2494.43    793.58 o 
  -7  14   9     3641.26     4190.54    747.82 o 
  -6  14   9      557.37     1092.76    398.18 o 
  -5  14   9    28266.60    28461.06    845.87 o 
  -4  14   9    19112.79    18208.92    842.82 o 
  -3  14   9    35183.97    33104.07    803.45 o 
  -2  14   9    16285.08    15033.62    523.56 o 
  -1  14   9     2176.13     2035.55    260.18 o 
   0  14   9     8182.53     8822.25    409.43 o 
   1  14   9    13550.47    13490.21    549.20 o 
   2  14   9     2797.38     3444.83    352.10 o 
   5  14   9     3061.45     3813.85    748.51 o 
   6  14   9     3537.71     3497.27    585.71 o 
  -7  15   9     1010.02     1068.64    459.16 o 
  -6  15   9      127.95     1050.37    416.65 o 
  -5  15   9      978.63     1470.42    439.68 o 
  -4  15   9     1229.17     1344.30    270.79 o 
  -3  15   9    11349.16    12194.17    732.10 o 
  -2  15   9     8822.28     8311.88    421.07 o 
  -1  15   9    21304.49    21889.03   1177.02 o 
   0  15   9      515.59     1587.58    301.78 o 
   1  15   9     1932.19     2694.80    561.06 o 
   2  15   9     3559.35     3689.33    394.41 o 
   3  15   9    13328.85    12858.58    568.90 o 
   4  15   9     1596.91     1372.14    581.37 o 
   5  15   9     4429.75     4251.70    468.46 o 
   6  15   9        0.24     1215.21    477.14 o 
  -7  16   9    16609.87    12946.61   1014.85 o 
  -6  16   9     1023.39     2100.62    476.74 o 
  -5  16   9    17050.04    16878.90    665.09 o 
  -4  16   9      132.63     1127.77    379.58 o 
  -3  16   9    33545.91    33481.18   1061.27 o 
  -2  16   9     1228.30     1749.28    316.85 o 
  -1  16   9      856.33     1560.50    390.91 o 
   0  16   9    84973.57    83036.13   1487.25 o 
   1  16   9    31830.50    31125.20   1244.23 o 
   2  16   9     1602.48     1456.87    272.03 o 
   3  16   9    28526.15    27441.90   1273.23 o 
   4  16   9      337.69     1567.05    573.61 o 
   5  16   9      561.39     2864.79    769.88 o 
   6  16   9    24509.08    24310.15    908.99 o 
  -7  17   9     6333.89     5826.28    561.21 o 
  -6  17   9      675.53     1573.39    423.09 o 
  -5  17   9     1107.92     1983.27    442.94 o 
  -4  17   9      310.32      751.38    425.02 o 
  -3  17   9    18050.50    15692.54   1038.73 o 
  -2  17   9     2345.07     2827.04    487.11 o 
  -1  17   9    44770.95    43079.82    819.80 o 
   0  17   9    14635.59    13842.45    721.05 o 
   1  17   9     8924.60     9903.95    501.70 o 
   2  17   9     6972.30     6486.68    454.93 o 
   3  17   9      235.90     2702.35    573.85 o 
   4  17   9    13886.88    13186.39    917.86 o 
   5  17   9       19.71     1027.40    712.65 o 
   6  17   9     4542.40     4051.30    573.81 o 
  -6  18   9     6826.47     5861.86    509.63 o 
  -5  18   9     1530.27     2053.65    456.98 o 
  -4  18   9     4134.13     3664.73    391.99 o 
  -3  18   9      866.26     1195.87    318.65 o 
  -2  18   9      417.34      737.39    329.91 o 
  -1  18   9     1527.22     2477.13    456.27 o 
   0  18   9       64.07     1648.85    470.62 o 
   1  18   9    11325.92    10395.82    546.18 o 
   2  18   9     8045.37    10545.99    899.85 o 
   3  18   9       36.01      464.69    674.55 o 
   4  18   9     1144.34     2057.50    703.18 o 
   5  18   9      512.56     1755.47    687.29 o 
  -6  19   9      456.46     1236.66    423.43 o 
  -5  19   9      243.22     1540.26    418.64 o 
  -4  19   9      166.39      753.49    429.96 o 
  -3  19   9    57928.66    55390.11   1823.58 o 
  -2  19   9     1851.47     1853.02    340.22 o 
  -1  19   9    63458.95    63522.62   1132.23 o 
   0  19   9     1133.59     1371.97    290.40 o 
   1  19   9    10776.46    11205.71    917.75 o 
   2  19   9    30643.61    30850.66   1231.53 o 
   3  19   9     1264.09     2224.62    504.55 o 
   4  19   9    17544.13    18615.39   1122.49 o 
   5  19   9      635.07     1561.88   1779.12 o 
  -6  20   9      315.25     1111.47    405.13 o 
  -5  20   9    17942.34    18455.85    747.23 o 
  -4  20   9     4086.07     3687.70    605.60 o 
  -3  20   9     1237.74     2406.59    410.72 o 
  -2  20   9      601.11     1679.30    589.12 o 
  -1  20   9       22.73     1464.43    432.37 o 
   0  20   9     7420.62     7919.33    491.70 o 
   1  20   9    14072.43    13827.08    614.45 o 
   2  20   9       30.22     2093.38    782.56 o 
   3  20   9     2713.70     3639.67    609.59 o 
   4  20   9     2250.89     2754.67    738.52 o 
   5  20   9     3601.80     2708.05    519.91 o 
  -6  21   9      239.00     1189.77    496.58 o 
  -5  21   9     2304.55     2375.76    416.62 o 
  -4  21   9       75.13      695.73    472.24 o 
  -3  21   9     1297.53     2371.01    483.49 o 
  -2  21   9      325.92     1107.62    322.49 o 
  -1  21   9     3267.56     3771.01    630.56 o 
   0  21   9      382.50     1460.46    609.05 o 
   1  21   9     3854.61     3996.55    722.94 o 
   2  21   9       55.08     1585.29    563.43 o 
   3  21   9     1461.64     2147.47    501.69 o 
   4  21   9     1219.92     3438.20   1477.73 o 
   5  21   9    10144.51     9919.60   1055.55 o 
  -5  22   9    24506.21    23593.10    907.56 o 
  -4  22   9      165.90     1008.04    439.93 o 
  -3  22   9    19309.59    18699.36    713.97 o 
  -2  22   9     9469.02     9097.17    526.62 o 
  -1  22   9       57.71     1928.33    623.70 o 
   0  22   9    23818.33    23663.70   1209.64 o 
   1  22   9    17798.95    18770.55   1281.11 o 
   2  22   9      403.76     2256.46    490.74 o 
   3  22   9     7069.85     7226.43    755.40 o 
   4  22   9     2724.10     2454.85    636.14 o 
  -5  23   9       27.58     1670.43    549.18 o 
  -4  23   9     1962.59     2112.20    502.14 o 
  -3  23   9     2682.92     4964.17   1342.16 o 
  -2  23   9      103.59     1149.79    415.72 o 
  -1  23   9     9679.26    12823.64   1709.08 o 
   0  23   9     6891.56     6756.09    734.53 o 
   1  23   9    11830.93    11723.72    680.71 o 
   2  23   9    12863.76    12729.99   1152.06 o 
   3  23   9     3261.18     3672.64   1784.41 o 
   4  23   9     2988.33     3411.26    766.30 o 
  -4  24   9     5314.33     5220.36    941.52 o 
  -3  24   9      289.03     1161.41    507.25 o 
  -2  24   9     3368.82     3373.73    429.52 o 
  -1  24   9     1966.34     2197.17    328.78 o 
   0  24   9     1691.95     2149.17    571.89 o 
   1  24   9     2059.68     1938.17    384.93 o 
   2  24   9     1379.10     2988.39   1336.94 o 
   3  24   9     1240.39     2173.11    607.86 o 
  -4  25   9     9582.32     7538.60   1113.03 o 
  -3  25   9    15952.82    14544.72    850.73 o 
  -2  25   9      202.49     2246.18    565.70 o 
  -1  25   9    24316.42    24097.32    835.90 o 
   0  25   9      333.84     1768.66    673.26 o 
   1  25   9    55087.36    57936.56   3086.47 o 
   2  25   9    14757.56    17377.13   1321.19 o 
   3  25   9     2146.30     2028.11    691.20 o 
  -3  26   9      162.67      838.94    408.79 o 
  -2  26   9     1640.78     3374.84    777.77 o 
  -1  26   9     1109.68     1309.32    560.66 o 
   0  26   9    12732.42    13299.19    905.05 o 
   1  26   9    12448.81    13226.86    943.33 o 
   2  26   9      334.33     2649.26    841.37 o 
  -2  27   9     1628.92     1351.16    457.89 o 
  -1  27   9     2143.82     3228.65    817.10 o 
   0  27   9      913.62     1996.68    706.08 o 
   1  27   9     6216.67     7307.34   1338.15 o 
  -1  28   9      311.39      870.52    868.74 o 
   0  28   9      647.27     1102.97    563.22 o 
  -8   0  10     1814.33     2077.95    404.62 o 
  -7   0  10    11380.60    13762.69    782.72 o 
  -6   0  10    48304.89    45512.74   1976.19 o 
  -5   0  10    13898.60    15563.53    874.60 o 
  -4   0  10     6632.21     7563.95    730.33 o 
  -3   0  10    34547.30    33979.17    787.09 o 
  -2   0  10    66896.56    64031.06   1600.06 o 
  -1   0  10     5617.43     6214.60    829.74 o 
   0   0  10   125883.51   117819.26   2121.64 o 
   1   0  10    17698.16    17407.67    642.27 o 
   2   0  10    84025.20    81357.86   1708.93 o 
   3   0  10    30640.23    31689.39   1153.59 o 
   4   0  10    66289.76    68606.32   1663.26 o 
   5   0  10      482.38     1111.11    476.54 o 
   6   0  10    52139.98    53265.77   1991.53 o 
   7   0  10     1454.58     3817.66   1364.43 o 
  -8   1  10      113.14      488.99    356.83 o 
  -7   1  10      789.10     3846.34    684.85 o 
  -6   1  10    15953.94    14866.88    509.73 o 
  -5   1  10     8672.32     8190.00    418.61 o 
  -4   1  10      995.54     1718.09    209.26 o 
  -3   1  10    47368.89    47354.27    767.09 o 
  -2   1  10     3492.79     3630.39    285.74 o 
  -1   1  10    45251.75    43305.98   1111.49 o 
   0   1  10     9525.25     8875.01    325.80 o 
   1   1  10     3444.41     3857.33    294.35 o 
   2   1  10    41814.67    40009.62   1063.30 o 
   3   1  10    14919.08    16166.49    479.37 o 
   4   1  10    13185.97    13390.08    519.04 o 
   5   1  10     9910.52     9861.82    617.34 o 
   6   1  10      565.59     3349.71    635.62 o 
   7   1  10     1853.18     3836.96    550.20 o 
  -8   2  10       23.51     1749.73    418.48 o 
  -7   2  10     2762.25     3517.95    346.92 o 
  -6   2  10      329.16      671.20    309.01 o 
  -4   2  10      111.32     1500.17    234.08 o 
  -3   2  10    22075.95    24391.88    689.94 o 
  -2   2  10    82496.11    79349.78   1127.93 o 
  -1   2  10     3598.88     3511.23    326.77 o 
   0   2  10    32084.13    32769.16    567.61 o 
   1   2  10    16149.48    15458.07    516.96 o 
   2   2  10      209.30     1043.94    260.20 o 
   3   2  10      869.87     2224.38    376.08 o 
   4   2  10    10222.05    11231.12    478.70 o 
   5   2  10      170.13     1701.58    406.17 o 
   6   2  10    14879.41    13830.35    759.47 o 
   7   2  10        9.76     1817.55    508.61 o 
  -8   3  10      344.66     1050.50    371.81 o 
  -7   3  10     8836.47     9289.00    687.49 o 
  -6   3  10     1361.06     1628.21    368.31 o 
  -5   3  10     4308.58     4728.69    306.47 o 
  -4   3  10    20318.21    20290.67    564.64 o 
  -3   3  10    64362.52    63112.43   1050.77 o 
  -2   3  10     5532.79     5694.89    289.79 o 
  -1   3  10   137752.66   136237.19   2831.31 o 
   0   3  10    20486.39    19461.68    455.86 o 
   1   3  10    20303.25    19212.03    522.34 o 
   3   3  10    73082.40    72801.42   1871.19 o 
   4   3  10    48376.99    49079.88   1012.96 o 
   5   3  10      855.35     2575.62    765.64 o 
   6   3  10     2030.16     2383.96    468.83 o 
   7   3  10     6011.49     5950.47    570.75 o 
  -8   4  10     1153.38     2094.08    495.41 o 
  -7   4  10     2561.71     3434.86    827.39 o 
  -6   4  10     5603.57     5799.55    387.86 o 
  -5   4  10    34602.05    34780.55    678.28 o 
  -4   4  10      930.50     1326.50    212.07 o 
  -3   4  10     7994.17     8362.35    295.73 o 
  -2   4  10    50911.93    49214.95    807.67 o 
  -1   4  10     7870.56     8641.78    585.40 o 
   0   4  10     1915.52     1751.19    154.12 o 
   1   4  10     2051.03     2021.70    222.10 o 
   2   4  10    36373.34    37649.87    634.99 o 
   3   4  10      139.57     1430.25    415.96 o 
   4   4  10    26723.52    26412.84    710.50 o 
   5   4  10      174.16     1268.30    581.64 o 
   6   4  10     3617.63     3951.25    519.89 o 
   7   4  10      301.88     1771.42    523.89 o 
  -8   5  10      185.71     1207.07    428.31 o 
  -7   5  10     4289.73     4562.39    457.80 o 
  -6   5  10     3034.09     3986.43    449.11 o 
  -5   5  10     6753.78     7163.63    346.79 o 
  -4   5  10      640.64     1554.19    245.54 o 
  -3   5  10    13922.49    14380.97    385.52 o 
  -2   5  10     5697.91     5920.13    374.78 o 
  -1   5  10    96957.27    94740.73   1297.19 o 
   0   5  10    30706.80    28458.94    657.07 o 
   1   5  10     1396.28     1404.00    191.57 o 
   2   5  10    10563.41    11138.91    413.22 o 
   3   5  10      267.51     1563.23    343.47 o 
   4   5  10    11156.83    10771.42    482.84 o 
   5   5  10      123.16     1867.03    496.06 o 
   6   5  10     1359.36     2386.26    478.93 o 
   7   5  10     1508.97     1954.76    410.82 o 
  -8   6  10       13.56     1422.66    472.11 o 
  -7   6  10    24497.72    25264.37   1308.72 o 
  -6   6  10     4530.70     3935.32    489.09 o 
  -5   6  10    57138.72    53042.26   1067.68 o 
  -4   6  10     7950.66     8674.24    382.13 o 
  -3   6  10    35551.19    36076.14    629.75 o 
  -2   6  10    76116.13    76152.23   1046.45 o 
  -1   6  10    20162.19    20237.34    744.10 o 
   0   6  10   140069.08   131650.05   1757.64 o 
   1   6  10    29315.28    27269.74    719.47 o 
   2   6  10      447.58     1330.21    322.45 o 
   3   6  10     1069.58     1769.78    556.14 o 
   4   6  10      573.37     2301.75    544.37 o 
   5   6  10     1186.73     2096.56    413.00 o 
   6   6  10    53989.51    54250.24   1929.51 o 
   7   6  10       10.12      686.54    505.70 o 
  -8   7  10      324.21      477.63    496.42 o 
  -7   7  10     1564.55     1978.67    395.61 o 
  -6   7  10    10327.53    10426.59    591.54 o 
  -5   7  10      828.20     2570.05    369.28 o 
  -4   7  10       83.65     1104.48    317.51 o 
  -3   7  10     2779.71     3424.50    402.18 o 
  -2   7  10      459.50     1611.72    245.33 o 
  -1   7  10   115983.91   118352.48   2050.53 o 
   0   7  10     3997.74     4473.80    291.15 o 
   1   7  10    10228.50     9917.71    369.32 o 
   2   7  10    29712.45    27782.82    645.81 o 
   3   7  10     2473.46     2893.94    276.63 o 
   4   7  10    13503.67    13482.89    523.06 o 
   5   7  10      125.90     1338.22    475.95 o 
   6   7  10      425.51     1490.27    605.60 o 
   7   7  10      873.10     1181.04    478.14 o 
  -8   8  10       67.15      723.85    530.89 o 
  -7   8  10      827.25     1797.33    399.81 o 
  -6   8  10      215.09     1101.52    445.35 o 
  -5   8  10    33579.39    33227.34    884.69 o 
  -4   8  10      159.90     1385.56    299.67 o 
  -3   8  10     1415.46     1833.65    284.47 o 
  -2   8  10    17391.67    17139.96    483.27 o 
  -1   8  10     1331.34     2274.44    210.62 o 
   0   8  10    35063.39    33852.16    854.56 o 
   1   8  10     6483.60     5802.23    294.56 o 
   2   8  10     7274.67     9169.87    353.05 o 
   3   8  10     1572.81     1864.19    247.01 o 
   4   8  10    16411.18    18740.08   1464.68 o 
   5   8  10      442.88     1104.01    426.94 o 
   6   8  10    14651.59    15379.56    942.10 o 
   7   8  10      593.86     1672.84    636.08 o 
  -8   9  10        5.88     2896.49    560.97 o 
  -7   9  10     2302.29     1950.18    367.73 o 
  -6   9  10     1152.32     1507.69    323.58 o 
  -5   9  10       92.40     2515.36    521.15 o 
  -4   9  10     9810.67     9284.26    615.06 o 
  -3   9  10    75888.08    76050.38   1329.32 o 
  -2   9  10     4667.37     5012.32    352.88 o 
  -1   9  10    67106.80    68507.24   1593.12 o 
   0   9  10    14528.37    13448.89    434.84 o 
   1   9  10     9423.08     8978.87    477.84 o 
   2   9  10   133089.77   128362.25   1901.82 o 
   3   9  10     2895.62     3324.46    450.71 o 
   4   9  10    53928.46    55215.77   1236.30 o 
   5   9  10      557.52     1717.20    372.10 o 
   6   9  10      153.62     1508.75    517.03 o 
   7   9  10     3958.47     3264.71    496.19 o 
  -8  10  10      222.42     1662.74    540.14 o 
  -7  10  10     2181.34     1854.65    524.58 o 
  -6  10  10      123.54      535.80    421.08 o 
  -5  10  10     9717.65     9627.39    536.72 o 
  -4  10  10     7329.03     7530.61    562.53 o 
  -3  10  10     5219.25     6352.98    407.96 o 
  -2  10  10      295.53     1160.73    494.58 o 
  -1  10  10    12002.64    11986.58    435.32 o 
   0  10  10     1925.00     2532.77    407.23 o 
   1  10  10     7227.82     6570.49    367.40 o 
   2  10  10    57408.91    55671.95   1024.63 o 
   3  10  10     2337.05     2182.47    257.88 o 
   4  10  10     9158.04     9415.05    671.49 o 
   5  10  10     1900.73     2160.50    351.09 o 
   6  10  10     6549.99     6469.73    597.35 o 
   7  10  10      480.90     1782.59    450.39 o 
  -8  11  10     1180.62     1291.51    358.15 o 
  -7  11  10      289.33     2277.58    586.98 o 
  -6  11  10      478.49      633.32    423.44 o 
  -5  11  10      473.80     1236.44    387.13 o 
  -4  11  10     9946.40     9920.75    821.43 o 
  -3  11  10      785.29     1265.67    470.87 o 
  -2  11  10      658.46     1813.20    322.76 o 
  -1  11  10    40536.13    39350.53   1104.94 o 
   0  11  10     2706.37     2795.90    276.77 o 
   1  11  10      724.74     2292.10    465.36 o 
   2  11  10     8984.07     8882.02    390.18 o 
   3  11  10     3281.87     3130.11    264.50 o 
   4  11  10    23874.12    22358.72    750.98 o 
   5  11  10    16290.30    17499.78    703.48 o 
   6  11  10      705.96     2288.35    630.28 o 
  -7  12  10    11773.93    12085.11    682.58 o 
  -6  12  10       25.30     1686.40    475.53 o 
  -5  12  10    55635.93    54002.95   1372.45 o 
  -4  12  10     4634.17     5960.88    473.05 o 
  -3  12  10    54250.90    53091.40   1555.47 o 
  -2  12  10    43710.40    44185.87    863.46 o 
  -1  12  10     4686.60     5340.62    414.38 o 
   0  12  10    20224.37    19425.79    541.98 o 
   1  12  10     2707.49     3518.15    393.61 o 
   2  12  10      729.44     2717.06    391.06 o 
   3  12  10    18386.13    17373.70    533.19 o 
   4  12  10     1443.80     1570.07    286.08 o 
   5  12  10      472.82     1300.78    574.67 o 
   6  12  10    76708.89    73360.09   2807.99 o 
  -7  13  10     2668.77     2778.57    460.11 o 
  -6  13  10       62.67     1765.03    458.00 o 
  -5  13  10      657.91     1674.93    441.20 o 
  -4  13  10      384.93     2239.93    472.95 o 
  -3  13  10     8655.35     8278.07    485.18 o 
  -2  13  10       43.37     1600.00    447.11 o 
  -1  13  10    23256.98    22855.09    563.59 o 
   0  13  10     1178.36     1783.81    395.80 o 
   1  13  10    18235.10    17216.64    783.77 o 
   2  13  10     8748.91     8547.94    515.78 o 
   3  13  10    10072.75    11022.84    665.77 o 
   4  13  10     5033.52     4368.87    763.86 o 
   5  13  10      453.86     1421.91    453.57 o 
   6  13  10      726.21     1781.97    698.57 o 
  -7  14  10      302.74     1834.33    506.37 o 
  -6  14  10      593.94     1432.02    373.70 o 
  -5  14  10    27351.43    27613.24    784.23 o 
  -4  14  10       56.02     1387.77    475.45 o 
  -3  14  10     4853.98     5519.19    473.68 o 
  -2  14  10    27591.18    26230.77    766.56 o 
  -1  14  10     6858.69     6240.56    427.29 o 
   0  14  10     2667.55     3525.86    430.44 o 
   1  14  10    10299.25    10299.01    798.35 o 
   2  14  10      958.65     2040.64    361.94 o 
   3  14  10     5611.91     6351.66    466.41 o 
   4  14  10     9619.89     9436.10    725.71 o 
   5  14  10        8.68      -35.23    481.66 o 
   6  14  10     2938.87     3901.10    642.43 o 
  -7  15  10     2423.80     2515.53    385.53 o 
  -6  15  10      768.62     1020.52    330.20 o 
  -5  15  10     6738.21     6395.80    592.50 o 
  -4  15  10    14897.84    14943.55    598.40 o 
  -3  15  10    75841.99    74554.83   1986.20 o 
  -2  15  10     1567.89     1901.92    296.97 o 
  -1  15  10    70065.25    66140.79   1122.45 o 
   0  15  10     1404.37     1761.60    480.24 o 
   1  15  10     9770.63     8553.38    568.54 o 
   2  15  10    41261.85    37644.59    944.61 o 
   3  15  10     4282.06     4588.74    481.00 o 
   4  15  10    39170.75    36969.42   1251.65 o 
   5  15  10     2004.11     1805.23    572.58 o 
   6  15  10     1066.65     1958.76    541.14 o 
  -7  16  10     1118.12     1702.99    452.57 o 
  -6  16  10      349.27     1571.61    445.41 o 
  -5  16  10     7339.00     7068.83    515.05 o 
  -4  16  10      190.11      719.28    408.56 o 
  -3  16  10      293.65     2026.79    546.67 o 
  -2  16  10    11543.83    11463.59    502.85 o 
  -1  16  10      174.98     1754.91    365.56 o 
   0  16  10     9891.10     9125.50    495.46 o 
   1  16  10       61.69     1036.44    407.37 o 
   2  16  10     2024.53     3342.62    618.62 o 
   3  16  10     7440.97     7215.44    727.27 o 
   4  16  10       71.84     3605.56   1035.59 o 
   5  16  10      436.01     1202.02    541.23 o 
   6  16  10      704.51      967.29    703.15 o 
  -7  17  10     9239.17     9440.15    826.64 o 
  -6  17  10        5.94      964.07    395.81 o 
  -5  17  10       79.05     1581.67    456.81 o 
  -4  17  10     1645.44     1826.00    334.90 o 
  -3  17  10    12332.34    12312.25    922.31 o 
  -2  17  10    21043.43    20722.55    645.77 o 
  -1  17  10      679.45     1625.33    259.98 o 
   0  17  10     7308.36     6874.13    446.44 o 
   1  17  10     6229.46     6286.32    457.20 o 
   2  17  10    15063.55    13998.65    772.57 o 
   3  17  10      735.41     1754.44    408.53 o 
   4  17  10    10246.30    10968.89    856.95 o 
   5  17  10      169.55     1369.22    648.17 o 
  -6  18  10      636.24     1455.27    420.78 o 
  -5  18  10    27974.15    28822.10    912.63 o 
  -4  18  10    12972.23    12379.54    569.10 o 
  -3  18  10    29150.12    29481.19    841.27 o 
  -2  18  10     4828.79     5095.77    408.95 o 
  -1  18  10     1141.43     1376.14    331.36 o 
   0  18  10     9228.33     9222.50    508.52 o 
   1  18  10     3157.31     3516.38    382.38 o 
   2  18  10     3776.15     3594.24    386.60 o 
   3  18  10    24248.16    23531.47   1525.24 o 
   4  18  10     8390.51     9301.25    657.09 o 
   5  18  10     2773.17     2849.51    525.70 o 
  -6  19  10      909.25     1511.08    518.05 o 
  -5  19  10     5006.99     4744.53    908.41 o 
  -4  19  10     2502.88     2296.82    344.10 o 
  -3  19  10       65.41     1846.81    407.99 o 
  -2  19  10       33.00      886.81    318.49 o 
  -1  19  10     1287.83     1654.66    298.51 o 
   0  19  10     3256.44     3460.15    390.90 o 
   1  19  10      175.12     1825.72    410.25 o 
   2  19  10     3080.82     3311.61    708.53 o 
   3  19  10    19850.20    21165.60   2792.03 o 
   4  19  10     4005.24     3583.12    842.16 o 
   5  19  10     7387.84     8188.12    761.92 o 
  -6  20  10      137.71      881.24    433.16 o 
  -5  20  10     6661.82     6947.46    537.21 o 
  -4  20  10       63.09     1546.44    428.27 o 
  -3  20  10     7308.32     7741.53    746.39 o 
  -2  20  10     6459.85     6453.35    501.77 o 
  -1  20  10       80.36     1400.09    620.39 o 
   0  20  10     3768.63     3537.88    405.28 o 
   1  20  10    22290.06    22541.53    850.85 o 
   2  20  10     5198.85     5338.10    457.92 o 
   3  20  10     3713.31     5017.94   1289.27 o 
   4  20  10     3121.46     4066.16   2062.27 o 
   5  20  10     1293.81     1645.86    935.11 o 
  -5  21  10      477.10     1594.63    684.34 o 
  -4  21  10     4477.02     4133.54    434.53 o 
  -3  21  10     7345.86     7241.31    668.41 o 
  -2  21  10     2439.79     1657.25    273.64 o 
  -1  21  10    40858.61    41910.41    920.59 o 
   0  21  10     1552.50     1226.53    259.86 o 
   1  21  10    16965.59    18163.62    783.84 o 
   2  21  10    27247.32    26094.07   1656.53 o 
   3  21  10      987.79     2615.65    588.11 o 
   4  21  10    19105.82    19280.79   1566.11 o 
  -5  22  10     3189.85     3094.45    567.58 o 
  -4  22  10      172.49     1194.58    464.01 o 
  -3  22  10     1500.25     1263.13    344.59 o 
  -2  22  10     4127.58     4764.43    608.36 o 
  -1  22  10      132.18     1342.36    389.82 o 
   0  22  10     1119.29     1226.80    416.73 o 
   1  22  10       46.14     1829.92    600.21 o 
   2  22  10     3050.06     3182.44    435.25 o 
   3  22  10       45.86     2027.59    772.22 o 
   4  22  10     5424.86     4600.84    880.94 o 
  -5  23  10      763.98     1568.04    433.73 o 
  -4  23  10      903.68      524.33    503.58 o 
  -3  23  10     6456.99     6438.41    926.15 o 
  -2  23  10     3237.44     3399.11    440.69 o 
  -1  23  10     9524.55     9959.76    949.80 o 
   0  23  10      131.06     1699.95    564.08 o 
   1  23  10      687.49     1598.97    543.39 o 
   2  23  10    13772.40    13666.56   1172.17 o 
   3  23  10      852.74     2022.00    736.53 o 
  -4  24  10     5860.20     5482.33    712.05 o 
  -3  24  10    15945.59    15363.50   1079.21 o 
  -2  24  10     7617.70     7698.23    665.60 o 
  -1  24  10     4103.88     3913.35    462.80 o 
   0  24  10      450.76     1739.93    523.62 o 
   1  24  10     2336.13     2969.81    641.08 o 
   2  24  10      289.02     3862.87    818.23 o 
   3  24  10     2724.47     3016.26    742.64 o 
  -3  25  10     2953.42     2186.91    398.67 o 
  -2  25  10     1023.43     3336.86    821.59 o 
  -1  25  10    10022.08    11059.41    737.91 o 
   0  25  10     3851.31     4441.89    715.60 o 
   1  25  10     1461.55     2925.15    627.66 o 
   2  25  10       92.34     4202.20   1878.00 o 
  -3  26  10     1242.07     1635.48    438.60 o 
  -2  26  10      719.61     2653.91    498.47 o 
  -1  26  10      539.52     2876.58    679.12 o 
   0  26  10     1219.77     1833.47    529.53 o 
   1  26  10     7186.25     8310.08    776.37 o 
   2  26  10    15478.59    14574.42   1673.78 o 
  -2  27  10     1097.91     1240.02    538.97 o 
  -1  27  10     5708.94     5165.76    797.47 o 
   0  27  10      219.45     1351.85    484.70 o 
  -8   1  11       31.55     1119.17    483.84 o 
  -7   1  11     7509.95     9167.09    647.27 o 
  -6   1  11     1818.83     1917.00    262.31 o 
  -5   1  11      121.50     1546.57    357.56 o 
  -4   1  11    20514.71    19027.67    471.16 o 
  -3   1  11    25466.92    25881.30    512.80 o 
  -2   1  11      370.73     1356.13    255.12 o 
  -1   1  11    23373.13    20070.35    764.65 o 
   0   1  11    35328.70    33510.22    627.44 o 
   1   1  11     1048.25     1507.74    314.73 o 
   2   1  11    29584.33    28161.01    684.16 o 
   3   1  11       46.70     1186.91    311.02 o 
   4   1  11    45937.33    47038.03    972.68 o 
   5   1  11     6428.91     6231.84    582.57 o 
   6   1  11     2870.57     3548.89    499.97 o 
   7   1  11     4270.48     4345.96    566.57 o 
  -8   2  11      462.10     1459.08    412.56 o 
  -7   2  11     7287.58     7612.89    445.21 o 
  -6   2  11      929.87      500.89    235.84 o 
  -5   2  11    43404.86    41700.79    911.55 o 
  -4   2  11     8176.93     8315.97    328.61 o 
  -3   2  11    50481.95    50562.57    811.76 o 
  -2   2  11    65770.91    62819.13    941.13 o 
  -1   2  11      684.52      962.93    286.31 o 
   0   2  11    87932.87    86887.84   1321.91 o 
   1   2  11      464.96     1996.62    309.64 o 
   2   2  11    13333.62    14144.93    638.59 o 
   3   2  11     8048.17     7854.62    472.76 o 
   4   2  11    14134.62    15100.60    810.58 o 
   5   2  11      226.66      860.76    585.14 o 
   6   2  11    30339.37    30696.67   1050.06 o 
   7   2  11     2290.76     2533.79    533.65 o 
  -8   3  11     2337.67     2527.21    359.93 o 
  -7   3  11     1160.40     1569.56    550.03 o 
  -6   3  11     1479.96     1119.93    244.01 o 
  -5   3  11     2263.99     2691.05    296.72 o 
  -4   3  11     2399.97     2633.38    345.16 o 
  -3   3  11     9378.12     9900.35    415.24 o 
  -2   3  11      887.91     2124.22    398.34 o 
  -1   3  11     3706.64     3576.60    410.63 o 
   0   3  11       80.91      830.24    346.46 o 
   1   3  11     1605.19     1872.19    407.21 o 
   2   3  11      381.51     1547.76    410.38 o 
   3   3  11     8312.67     8602.00    434.59 o 
   4   3  11      940.32     1389.32    288.25 o 
   5   3  11     1639.87     2369.61    708.83 o 
   6   3  11      454.93      935.44    542.31 o 
   7   3  11     2052.71     1977.92    420.14 o 
  -8   4  11     4018.59     3511.30    616.23 o 
  -7   4  11    21358.70    21684.38   1228.50 o 
  -6   4  11      121.76     1196.23    322.41 o 
  -5   4  11    27172.18    27176.96    841.10 o 
  -4   4  11    19850.40    20053.75    454.36 o 
  -3   4  11     9497.36    10659.76    684.32 o 
  -2   4  11    35864.15    35188.54    677.41 o 
  -1   4  11      410.47     1083.95    224.36 o 
   0   4  11    61261.86    58543.95    883.66 o 
   1   4  11    19718.52    18773.83    508.95 o 
   2   4  11      470.21     1670.53    412.90 o 
   3   4  11      220.80     1397.75    365.83 o 
   4   4  11     3425.25     5268.27    394.19 o 
   5   4  11      815.78     2108.63    414.88 o 
   6   4  11    23345.02    23315.75    896.14 o 
   7   4  11     1184.98     1781.90    517.02 o 
  -8   5  11     3217.16     3961.24    531.56 o 
  -7   5  11     5384.97     5795.07    452.66 o 
  -6   5  11     2418.05     1961.54    395.92 o 
  -5   5  11     1645.98     2008.03    466.95 o 
  -4   5  11     4413.45     5007.26    287.08 o 
  -3   5  11    14621.42    15416.49    387.95 o 
  -2   5  11    26081.38    25529.22    675.22 o 
  -1   5  11    33111.71    32249.03    690.76 o 
   0   5  11    21916.02    19739.59    534.68 o 
   1   5  11    30290.30    28177.72    653.86 o 
   2   5  11    58647.21    57916.66   1068.78 o 
   3   5  11      703.65     1379.71    240.38 o 
   4   5  11    55446.14    53465.46   1262.83 o 
   5   5  11     1666.86     2701.76    514.38 o 
   6   5  11     2562.41     2711.71    536.77 o 
   7   5  11    17351.71    16380.45    880.83 o 
  -8   6  11      121.72      873.94    426.10 o 
  -7   6  11       83.71     1682.75    486.80 o 
  -6   6  11     2001.69     2043.63    316.10 o 
  -5   6  11      301.75     2264.44    383.27 o 
  -4   6  11     1578.59     2844.93    664.88 o 
  -3   6  11     6268.56     7037.39    323.86 o 
  -2   6  11    46564.56    45141.93    821.41 o 
  -1   6  11     2136.71     2548.73    309.93 o 
   0   6  11       95.48     1323.08    296.76 o 
   1   6  11       29.58     1717.34    434.95 o 
   2   6  11     1903.92     2395.84    270.10 o 
   3   6  11     1782.46     2046.38    259.48 o 
   4   6  11     9419.45     9400.25    500.55 o 
   5   6  11      141.67     1180.33    403.35 o 
   6   6  11    16981.06    17573.61    813.56 o 
   7   6  11       85.74     1133.45    961.04 o 
  -8   7  11     1277.80      995.50    410.44 o 
  -7   7  11     4457.17     3410.69    418.58 o 
  -6   7  11     5910.41     6471.48    833.92 o 
  -5   7  11     3853.04     4126.99    580.09 o 
  -4   7  11    20120.38    18587.75    613.54 o 
  -3   7  11     1071.74     2352.97    324.56 o 
  -2   7  11      315.67     2458.82    713.24 o 
  -1   7  11    25109.68    26316.76    573.01 o 
   0   7  11    18683.68    18473.08    422.67 o 
   1   7  11      604.17     1304.34    255.79 o 
   2   7  11    62233.72    59506.79    932.89 o 
   3   7  11    28743.98    27071.56    667.42 o 
   4   7  11    39859.75    40155.69    906.68 o 
   5   7  11      431.27      949.90    399.61 o 
   6   7  11      955.92     1894.63    548.13 o 
   7   7  11      552.70     2167.30    628.34 o 
  -8   8  11      301.07     1125.77    457.58 o 
  -7   8  11    23775.08    21569.26    816.43 o 
  -6   8  11     5757.81     6935.59    614.86 o 
  -5   8  11    37772.66    36044.76    844.58 o 
  -4   8  11     2632.45     2842.23    301.13 o 
  -3   8  11    47271.59    48777.66    878.57 o 
  -2   8  11    35194.43    35153.45    695.73 o 
  -1   8  11       28.41     1326.85    373.68 o 
   0   8  11    43845.64    44172.39   1156.67 o 
   1   8  11    10183.87     9385.05    380.17 o 
   2   8  11    15315.65    15139.75    502.88 o 
   3   8  11     2084.48     2401.47    317.34 o 
   4   8  11     9988.93     9982.17    530.68 o 
   5   8  11      407.36     1258.17    401.76 o 
   6   8  11    20279.04    19322.33    864.47 o 
   7   8  11     1642.99     1464.55    493.05 o 
  -8   9  11       48.79     1346.25    579.83 o 
  -7   9  11     1673.91     1610.33    576.64 o 
  -6   9  11      293.33     1114.12    602.05 o 
  -5   9  11      157.32     2105.23    489.36 o 
  -4   9  11     3805.77     4454.20    423.70 o 
  -3   9  11    15162.41    15802.83    529.81 o 
  -2   9  11     2992.88     3227.13    348.79 o 
  -1   9  11     1984.46     2005.27    231.18 o 
   0   9  11      319.79     2352.13    612.53 o 
   1   9  11     1793.66     1825.14    230.71 o 
   2   9  11     5814.47     5982.83    341.10 o 
   3   9  11     2390.56     2857.60    301.58 o 
   4   9  11      245.79     1625.51    691.34 o 
   5   9  11      682.33     1018.09    336.97 o 
   6   9  11     2933.93     2510.98    449.56 o 
  -8  10  11      401.91     1216.21    560.97 o 
  -7  10  11     9261.74    10796.56    979.36 o 
  -6  10  11      690.25     1488.01    379.17 o 
  -5  10  11    34043.04    32973.35    878.72 o 
  -4  10  11     2286.05     3391.63    373.79 o 
  -3  10  11     6421.74     7002.39    485.29 o 
  -2  10  11    96013.93    94289.84   1694.67 o 
  -1  10  11     4540.93     5104.70    521.22 o 
   0  10  11    63220.56    66279.53   1221.10 o 
   1  10  11    23558.22    21274.15    788.37 o 
   2  10  11     6041.77     5906.94    324.60 o 
   3  10  11     1185.55     1402.42    298.52 o 
   4  10  11    14996.74    17199.88    669.01 o 
   5  10  11       26.83     1231.03    447.07 o 
   6  10  11    12991.08    14801.37   1411.10 o 
  -7  11  11     9426.35     9329.21    610.70 o 
  -6  11  11     7129.10     7087.09    585.49 o 
  -5  11  11     8795.53     8465.95    564.03 o 
  -4  11  11    27117.35    26538.29   1075.61 o 
  -3  11  11     9158.82     9759.09    549.29 o 
  -2  11  11     1054.90     1562.88    412.29 o 
  -1  11  11    17229.72    17455.83    504.79 o 
   0  11  11    23790.11    24746.22    743.18 o 
   1  11  11    58352.91    52894.19   1117.46 o 
   2  11  11    57236.36    52703.80   1473.40 o 
   3  11  11     3390.75     3381.08    286.81 o 
   4  11  11    22564.30    22296.37    835.52 o 
   5  11  11     1504.54     1819.34    429.01 o 
   6  11  11     8245.38     7601.22    650.59 o 
  -7  12  11      475.57     1621.17    624.15 o 
  -6  12  11     2538.53     2801.99    718.90 o 
  -5  12  11    10927.58    11044.46    541.97 o 
  -4  12  11     2274.61     3250.97    448.49 o 
  -3  12  11     3430.40     3365.30    596.65 o 
  -2  12  11    13771.92    13177.36    491.89 o 
  -1  12  11     5434.42     5338.15    574.96 o 
   0  12  11      605.21     1530.99    356.74 o 
   1  12  11     6762.89     7077.99    466.85 o 
   2  12  11     1650.31     2037.08    315.98 o 
   3  12  11      857.17     2866.03    666.11 o 
   4  12  11      104.51     1643.16    531.40 o 
   5  12  11     1162.68     1459.74    351.44 o 
   6  12  11     3756.46     3313.89    408.11 o 
  -7  13  11    11898.88    11765.93    869.37 o 
  -6  13  11      227.18     1263.67    535.29 o 
  -5  13  11      714.97     1627.26    326.98 o 
  -4  13  11    11635.48    11769.14    561.53 o 
  -3  13  11    70489.47    67761.47   1814.24 o 
  -2  13  11     3141.09     3106.11    326.99 o 
  -1  13  11      744.87     1301.41    287.38 o 
   0  13  11    17628.84    17664.46    613.36 o 
   1  13  11     6215.94     6560.00    462.60 o 
   2  13  11    71824.94    68127.18   1923.71 o 
   3  13  11    11373.11    11248.72    554.78 o 
   4  13  11    39006.38    38653.28   1249.05 o 
   5  13  11     4778.88     5013.20    636.12 o 
   6  13  11      197.68     2238.82   1161.44 o 
  -7  14  11    18438.96    15589.34    924.12 o 
  -6  14  11     3411.06     4012.46    422.92 o 
  -5  14  11    15454.53    15415.26    610.72 o 
  -4  14  11     2788.56     3578.22    523.36 o 
  -3  14  11     5325.45     5819.11    413.33 o 
  -2  14  11     8759.40     9720.70    465.02 o 
  -1  14  11     6538.32     6396.46    654.17 o 
   0  14  11    36323.94    35280.23   1058.02 o 
   1  14  11     7507.15     7517.77    474.52 o 
   2  14  11    11056.78    11343.44    956.55 o 
   3  14  11     4588.10     3336.90    393.43 o 
   4  14  11    16397.79    15700.76    852.18 o 
   5  14  11      801.85     1742.97    657.51 o 
   6  14  11     7153.07     7988.99    709.60 o 
  -7  15  11      247.66     1381.91    534.68 o 
  -6  15  11      294.50      642.70    448.56 o 
  -5  15  11     3078.91     5206.09   1083.25 o 
  -4  15  11     5150.08     5193.64    439.85 o 
  -3  15  11      658.35     1098.15    570.18 o 
  -2  15  11      727.02     1635.94    324.19 o 
  -1  15  11    16288.78    14676.00    553.74 o 
   0  15  11      399.06     1358.96    442.24 o 
   1  15  11     9795.24     9585.75    555.41 o 
   2  15  11     2325.95     2397.72    430.30 o 
   3  15  11     5268.89     5933.57    713.71 o 
   4  15  11       51.13     1976.45    720.10 o 
   5  15  11       30.33     1049.32    596.89 o 
   6  15  11     2474.61     3227.69    620.56 o 
  -7  16  11     6463.10     7858.79    662.97 o 
  -6  16  11      509.99     1475.44    410.81 o 
  -5  16  11    11067.19    11706.51    585.39 o 
  -4  16  11      989.54     1563.33    395.42 o 
  -3  16  11     5046.81     5774.83    410.36 o 
  -2  16  11    55843.74    55295.90   1109.41 o 
  -1  16  11       31.40     1611.04    428.78 o 
   0  16  11    68236.45    65605.38   2353.37 o 
   1  16  11     9500.05     9118.99    529.54 o 
   2  16  11     7036.82     6425.88    443.92 o 
   3  16  11     2150.75     1890.93    322.09 o 
   4  16  11    21617.10    22099.79   1127.40 o 
   5  16  11     1419.02     2167.96    645.23 o 
  -6  17  11     1242.64     1620.11    430.15 o 
  -5  17  11     5263.08     4662.05    459.40 o 
  -4  17  11    22651.58    21773.59    742.93 o 
  -3  17  11    27193.83    26193.43   1270.53 o 
  -2  17  11     1062.30     1985.00    380.70 o 
  -1  17  11     2390.59     2613.63    442.83 o 
   0  17  11     9186.71     9351.04    760.80 o 
   1  17  11    10000.37     9330.42    501.15 o 
   2  17  11    33508.02    31690.35    938.50 o 
   3  17  11       24.38     1217.39    507.24 o 
   4  17  11    15477.32    15133.40   1020.63 o 
   5  17  11     1162.98     1401.87    468.85 o 
  -6  18  11     3203.70     4071.11    944.76 o 
  -5  18  11      411.40     2146.30    506.09 o 
  -4  18  11      469.35     1982.23    504.30 o 
  -3  18  11       84.86     1215.91    388.13 o 
  -2  18  11       22.08      915.85    438.11 o 
  -1  18  11       69.26      281.91    386.01 o 
   0  18  11    14885.54    15678.18   1058.51 o 
   1  18  11     1373.96     2121.63    407.77 o 
   2  18  11       61.38     2499.98    588.03 o 
   3  18  11      525.93     1608.96    487.12 o 
   4  18  11     4418.89     5297.35    650.56 o 
   5  18  11     1593.28     1525.56    504.14 o 
  -6  19  11     5649.21     6461.33    545.34 o 
  -5  19  11    11841.00    10875.97    654.91 o 
  -4  19  11    17870.63    16998.96   1038.58 o 
  -3  19  11    16332.35    16864.57    730.85 o 
  -2  19  11     3316.54     3004.19    330.67 o 
  -1  19  11    20446.63    18747.35    708.74 o 
   0  19  11    31590.47    30242.04   1396.46 o 
   1  19  11     8523.12     8335.32    525.54 o 
   2  19  11    34725.17    31965.60    906.87 o 
   3  19  11      660.80     1371.38    543.88 o 
   4  19  11    20436.41    20677.66   1085.26 o 
   5  19  11     2945.96     2805.29    548.11 o 
  -5  20  11     5217.89     6520.93    880.32 o 
  -4  20  11     2607.05     2878.55    375.01 o 
  -3  20  11     3264.96     3872.20    421.97 o 
  -2  20  11    15550.62    16126.00    739.49 o 
  -1  20  11      671.81     1773.48    320.42 o 
   0  20  11    26179.06    25110.94    813.05 o 
   1  20  11     6194.40     6839.52    504.95 o 
   2  20  11     2163.05     3038.43    425.61 o 
   3  20  11      365.51     2436.28    662.32 o 
   4  20  11     3060.75     3745.72    590.52 o 
  -5  21  11       54.10     1088.39    443.52 o 
  -4  21  11      419.58     1135.10    348.46 o 
  -3  21  11     2484.59     2415.91    402.01 o 
  -2  21  11     3093.95     2671.58    312.83 o 
  -1  21  11      266.09     1018.19    502.47 o 
   0  21  11       15.60     1269.40    480.79 o 
   1  21  11    15280.92    14477.77    976.58 o 
   2  21  11      873.41     4893.74   1999.96 o 
   3  21  11     1600.36     4603.19   1270.41 o 
   4  21  11      849.70     3835.83   1206.40 o 
  -5  22  11    15240.97    15143.92    724.89 o 
  -4  22  11     3458.87     3736.46    714.96 o 
  -3  22  11     3928.95     5036.49    510.45 o 
  -2  22  11     4387.84     3538.03    366.59 o 
  -1  22  11       47.83      783.60    478.03 o 
   0  22  11    47499.16    47185.16   1138.05 o 
   1  22  11     6893.79     6099.58    982.69 o 
   2  22  11     2324.60     3662.41    733.16 o 
   3  22  11       75.11      470.07    713.54 o 
  -4  23  11     1425.21     1921.30    392.16 o 
  -3  23  11      669.00     1657.94    451.76 o 
  -2  23  11      806.86     2197.35    724.11 o 
  -1  23  11     6761.41     7597.66    502.62 o 
   0  23  11     5200.04     6421.18    559.52 o 
   1  23  11     4850.90     5262.84   1045.54 o 
   2  23  11    17905.14    16241.76    858.72 o 
   3  23  11     5467.58     4930.35   1102.22 o 
  -4  24  11     2196.96     2287.57    496.32 o 
  -3  24  11      990.71     3325.61   1418.48 o 
  -2  24  11      327.31     1819.11    484.36 o 
  -1  24  11     7344.49     7658.48    613.81 o 
   0  24  11     3674.13     4345.33    478.82 o 
   1  24  11      117.04     1314.66    605.80 o 
   2  24  11     1736.43     4317.56   1597.39 o 
  -3  25  11     8755.31     9190.97    674.08 o 
  -2  25  11     1112.70     3410.78   1170.90 o 
  -1  25  11    26104.71    23606.90    962.17 o 
   0  25  11    10009.76    11137.23    704.47 o 
   1  25  11     5857.98     6146.17   1062.76 o 
   2  25  11    21064.26    18197.79    987.05 o 
  -2  26  11    16077.03    16713.81   1013.49 o 
  -1  26  11     3805.94     3578.72    474.06 o 
   0  26  11     7047.36     8333.20    675.98 o 
   1  26  11        4.20     2431.39    719.39 o 
  -8   0  12    14748.60    14456.83    939.98 o 
  -7   0  12     3637.17     4482.27   1367.46 o 
  -6   0  12      690.66     1292.78    414.43 o 
  -5   0  12    33582.84    34561.46   1194.17 o 
  -4   0  12    22343.12    21003.96    923.19 o 
  -3   0  12      233.16     1750.73    438.31 o 
  -2   0  12   128412.20   116521.03   3098.97 o 
  -1   0  12     1260.35     1051.76    310.26 o 
   0   0  12    56750.18    52465.69   1244.57 o 
   1   0  12     1182.93     1482.64    549.66 o 
   2   0  12    27864.88    27487.01   1407.53 o 
   3   0  12     1273.54     1573.67    390.59 o 
   4   0  12    50265.32    49389.96   2196.17 o 
   5   0  12     2263.17     2726.12    540.29 o 
   6   0  12    22546.68    25443.66   1388.38 o 
   7   0  12      311.38      725.73    611.58 o 
  -8   1  12    18232.10    16125.36    646.84 o 
  -7   1  12      210.53     1827.67    400.31 o 
  -6   1  12     1103.32     1648.51    359.76 o 
  -5   1  12      302.94      976.88    287.38 o 
  -4   1  12    16299.92    16321.63    490.54 o 
  -3   1  12    41699.75    43567.18    810.08 o 
  -2   1  12     1345.58     2929.19    448.15 o 
  -1   1  12      517.89     1212.05    440.28 o 
   0   1  12     4450.36     4262.34    338.76 o 
   1   1  12    19706.17    18600.17    546.51 o 
   2   1  12    29957.54    28380.74    750.31 o 
   3   1  12     5115.65     4896.25    350.82 o 
   4   1  12    10535.45    12267.52    577.79 o 
   5   1  12      415.28     1624.28    600.42 o 
   6   1  12       96.92     1019.92    602.50 o 
   7   1  12     8313.74     8788.37    722.53 o 
  -8   2  12      444.49     1563.04    475.10 o 
  -7   2  12     9440.72    10114.35    693.57 o 
  -6   2  12       12.88      860.62    328.94 o 
  -5   2  12     5892.74     6775.58    363.00 o 
  -4   2  12    11127.39    11805.00    375.58 o 
  -3   2  12     5866.41     6835.80    302.18 o 
  -2   2  12     9976.04    10318.53    400.84 o 
  -1   2  12     4511.72     4674.46    397.56 o 
   0   2  12    22014.49    21230.61    725.94 o 
   1   2  12     6342.81     6976.89    401.43 o 
   2   2  12    12344.14    14500.17    514.92 o 
   3   2  12     3310.05     3032.67    375.64 o 
   4   2  12    21277.82    22250.03    611.90 o 
   5   2  12       83.39     1811.39    648.58 o 
   6   2  12    58065.98    53017.35   1347.01 o 
   7   2  12       23.44     1445.95    668.33 o 
  -8   3  12      687.49     1279.53    345.41 o 
  -7   3  12     6318.26     7764.22    534.16 o 
  -6   3  12    15557.66    15654.22    549.41 o 
  -5   3  12      485.74     1816.70    402.93 o 
  -4   3  12    22289.51    21681.94    482.66 o 
  -3   3  12    59546.56    60432.00   1253.42 o 
  -2   3  12     3333.18     3443.63    284.93 o 
  -1   3  12     2827.15     3731.04    293.12 o 
   0   3  12    32609.18    30989.13    769.57 o 
   1   3  12    56222.73    54930.29   1291.04 o 
   2   3  12   122863.95   119527.52   1719.40 o 
   3   3  12     7587.73     7430.00    418.29 o 
   4   3  12    31493.46    32232.91   1032.38 o 
   5   3  12      212.15     2463.22    550.61 o 
   6   3  12      211.32     1773.11    753.59 o 
   7   3  12     4022.00     5611.34   1136.68 o 
  -8   4  12     3387.89     3631.07    586.82 o 
  -7   4  12     3127.86     2472.14    355.66 o 
  -6   4  12      523.41     1028.17    452.00 o 
  -5   4  12    18643.76    20212.88    531.46 o 
  -4   4  12     4658.89     4966.45    293.90 o 
  -3   4  12     2917.36     3106.63    338.89 o 
  -2   4  12    42153.35    41522.56    936.72 o 
  -1   4  12     5467.65     5845.72    346.13 o 
   0   4  12    12653.75    12528.61    542.76 o 
   1   4  12    10473.23    11321.46    414.22 o 
   2   4  12       48.84     2340.32    336.81 o 
   3   4  12      464.81     1379.49    272.67 o 
   4   4  12      754.58     1280.52    271.83 o 
   5   4  12     2437.95     2223.51    417.34 o 
   6   4  12    30230.49    31353.89   1088.72 o 
   7   4  12      500.63     2398.20    704.96 o 
  -8   5  12      113.72      849.51    455.96 o 
  -7   5  12     6363.55     6056.26    445.26 o 
  -6   5  12     3780.26     5174.70    487.97 o 
  -5   5  12     1248.72     1382.02    244.40 o 
  -4   5  12     4789.46     4640.73    334.94 o 
  -3   5  12    21275.73    20775.12    514.35 o 
  -2   5  12     2618.87     3454.37    353.29 o 
  -1   5  12      236.84     1181.86    313.26 o 
   0   5  12     5594.13     5572.57    312.39 o 
   1   5  12      587.97     4021.07    989.28 o 
   2   5  12    39291.46    37425.75    840.92 o 
   3   5  12     7137.29     7498.36    428.38 o 
   4   5  12     4519.70     4715.03    382.44 o 
   5   5  12    27250.01    26859.77    844.89 o 
   6   5  12     1367.02     2761.56    784.20 o 
   7   5  12     1217.69     1163.47    557.10 o 
  -8   6  12     3862.37     3566.88    658.24 o 
  -7   6  12    11319.04    10964.06   1089.37 o 
  -6   6  12      179.47     1568.63    604.30 o 
  -5   6  12    41451.58    41328.97   1525.58 o 
  -4   6  12    27049.09    26830.71    771.08 o 
  -3   6  12      225.61     1388.04    344.42 o 
  -2   6  12    98407.59    95234.51   1461.46 o 
  -1   6  12      263.70     1774.44    285.73 o 
   0   6  12    50545.02    48851.97    841.81 o 
   1   6  12      364.81     1835.23    564.65 o 
   2   6  12    44461.94    43433.05    897.24 o 
   3   6  12      255.29     1567.54    346.94 o 
   4   6  12    35571.59    37161.57    818.38 o 
   5   6  12       44.43     1562.80    456.20 o 
   6   6  12    30319.03    31266.65   1030.82 o 
  -8   7  12     1049.53     1699.43    471.56 o 
  -7   7  12      479.68     2499.40    844.53 o 
  -6   7  12     1886.45     2592.71    443.93 o 
  -5   7  12     1177.16     2803.86    619.05 o 
  -4   7  12    11345.57    11571.74    443.35 o 
  -3   7  12    13546.01    13776.20    731.37 o 
  -2   7  12      502.10     1886.87    338.97 o 
  -1   7  12     3390.61     4468.42    399.34 o 
   0   7  12     6548.15     7045.07    353.75 o 
   1   7  12       44.54      956.62    294.54 o 
   2   7  12    50560.41    44554.40    816.79 o 
   3   7  12      415.57      800.89    320.37 o 
   4   7  12    13079.11    12549.58    986.03 o 
   5   7  12      199.27     1345.71    494.64 o 
   6   7  12      387.85     1433.85    594.77 o 
  -8   8  12      476.85     1224.59    503.44 o 
  -7   8  12    11137.70    11351.82    661.36 o 
  -6   8  12      850.55     1701.75    595.53 o 
  -5   8  12    12453.32    11913.32    661.13 o 
  -4   8  12    25686.63    25146.68    777.79 o 
  -3   8  12    16547.22    18252.63    901.40 o 
  -2   8  12     2762.35     3444.86    278.81 o 
  -1   8  12     2174.33     2831.01    422.44 o 
   0   8  12    19527.83    20215.88    723.62 o 
   1   8  12     1224.76     2081.75    239.32 o 
   2   8  12     6798.39     7188.25    377.86 o 
   3   8  12       69.98     1239.72    379.82 o 
   4   8  12     8537.60    10808.40    563.20 o 
   5   8  12      776.15     1393.65    511.86 o 
   6   8  12     1701.50     2627.76    497.96 o 
  -7   9  12     4096.62     3496.54    542.91 o 
  -6   9  12    18629.92    19565.41    815.15 o 
  -5   9  12     2262.23     2025.10    371.73 o 
  -4   9  12     4702.28     3994.61    394.13 o 
  -3   9  12     5583.34     5580.44    359.47 o 
  -2   9  12    10481.71    10015.84    440.77 o 
  -1   9  12    22028.08    21680.82   1222.39 o 
   0   9  12    48887.20    47413.51    984.74 o 
   1   9  12     4977.31     4942.97    362.24 o 
   2   9  12    88507.75    82355.62   2259.66 o 
   3   9  12     1039.07     1751.32    303.13 o 
   4   9  12    45191.38    43449.87   1197.86 o 
   5   9  12      339.14     1227.56    434.97 o 
   6   9  12      735.38      963.49    459.52 o 
  -7  10  12     4047.34     4258.55    682.48 o 
  -6  10  12      549.62     1474.66    521.05 o 
  -5  10  12      110.93     1670.88    511.84 o 
  -4  10  12     2328.92     2456.55    344.18 o 
  -3  10  12     1288.52     1557.22    335.94 o 
  -2  10  12    18282.85    19224.92    813.89 o 
  -1  10  12       50.52     1997.97    392.95 o 
   0  10  12    64954.17    63530.66   1461.84 o 
   1  10  12     1087.13     1971.61    688.30 o 
   2  10  12     1278.73     3967.14    763.17 o 
   3  10  12     1899.93     1644.61    275.20 o 
   4  10  12      520.78     2190.11    468.44 o 
   5  10  12     2675.88     2509.97    402.95 o 
   6  10  12     3802.15     4047.70    533.45 o 
  -7  11  12      675.05     1710.56    418.72 o 
  -6  11  12     1694.40     2119.45    445.61 o 
  -5  11  12     3403.73     3454.21    375.55 o 
  -4  11  12    11199.38    11609.71    580.00 o 
  -3  11  12      880.27     1536.25    298.72 o 
  -2  11  12     7282.18     7154.77    395.65 o 
  -1  11  12      125.30     2282.54    693.65 o 
   0  11  12     1141.92     1640.06    306.33 o 
   1  11  12     1517.29     1555.95    257.96 o 
   2  11  12    41467.73    42556.29   1039.65 o 
   3  11  12       50.44     1626.66    478.87 o 
   4  11  12     8717.42     9376.61    551.66 o 
   5  11  12     9928.84     9844.99    663.47 o 
   6  11  12      108.35     1325.03    545.83 o 
  -7  12  12     9909.62    11338.79   1702.07 o 
  -6  12  12     4389.47     3625.92    467.08 o 
  -5  12  12    37409.33    36931.54   1187.60 o 
  -4  12  12    16158.81    16522.19   1099.99 o 
  -3  12  12    11846.81    11943.60    467.57 o 
  -2  12  12    55647.96    53527.06   1407.90 o 
  -1  12  12      768.54     2390.86    435.75 o 
   0  12  12    31131.08    30358.27    801.96 o 
   1  12  12     1164.35      910.32    416.22 o 
   2  12  12    15418.95    16615.82    985.33 o 
   3  12  12        9.87     1086.60    512.14 o 
   4  12  12    46807.05    46371.81   1062.81 o 
   5  12  12      636.82     1416.73    517.52 o 
   6  12  12    12762.07    14365.86    953.94 o 
  -7  13  12     1468.80     1991.90    515.71 o 
  -6  13  12     4777.57     6988.89    628.41 o 
  -5  13  12      639.66     1244.93    361.28 o 
  -4  13  12     4814.82     4761.29    655.59 o 
  -3  13  12     7278.05     7852.60    450.86 o 
  -2  13  12     6625.36     5794.81    696.92 o 
  -1  13  12     2447.64     1862.26    320.33 o 
   0  13  12    12559.94    11868.92    655.12 o 
   1  13  12      411.69     1068.56    358.08 o 
   2  13  12     7753.00     7724.75    496.07 o 
   3  13  12     2067.30     1369.25    313.60 o 
   4  13  12     2945.84     2338.44    468.58 o 
   5  13  12       79.19     3924.46   2384.90 o 
   6  13  12     1436.22     2591.42    811.47 o 
  -7  14  12     3944.94     4684.16    523.10 o 
  -6  14  12     1172.31     1410.56    350.12 o 
  -5  14  12     4769.90     5526.47    603.45 o 
  -4  14  12     7792.96     8446.97    880.30 o 
  -3  14  12     2989.60     2833.83    290.99 o 
  -2  14  12     2024.21     2230.08    322.08 o 
  -1  14  12     4106.47     3687.10    367.47 o 
   0  14  12    13973.22    14564.74    598.16 o 
   1  14  12     1163.00     1635.53    333.12 o 
   2  14  12      350.52     1528.65    409.72 o 
   3  14  12     1096.38     1459.98    336.89 o 
   4  14  12     1069.42     3146.77    918.44 o 
   5  14  12       82.01     2301.22    669.69 o 
  -7  15  12     4811.26     4998.39    851.03 o 
  -6  15  12    16516.39    15829.87    626.60 o 
  -5  15  12      661.06     1830.56    422.69 o 
  -4  15  12    11319.50    10895.89    572.52 o 
  -3  15  12    18270.64    18154.53    607.79 o 
  -2  15  12     7355.14     8260.69    535.12 o 
  -1  15  12    23598.23    22950.47    720.65 o 
   0  15  12    31199.33    30709.46    909.83 o 
   1  15  12       40.80     1301.69    480.99 o 
   2  15  12    56841.75    52939.71   2031.44 o 
   3  15  12    11646.52    11356.56    787.16 o 
   4  15  12    21001.80    18873.38   1660.34 o 
   5  15  12     5400.33     4785.19    945.35 o 
  -6  16  12     1672.45     2327.68    500.25 o 
  -5  16  12     1140.65     1448.92    341.54 o 
  -4  16  12     2421.14     2125.27    359.44 o 
  -3  16  12      651.58     2674.67    907.51 o 
  -2  16  12      591.91     1053.40    416.26 o 
  -1  16  12     1344.82     2486.77    368.95 o 
   0  16  12    16529.83    16440.32    655.96 o 
   1  16  12     4732.37     4611.14    437.54 o 
   2  16  12    14661.01    14385.03    574.57 o 
   3  16  12     1473.89     1872.85    605.63 o 
   4  16  12      410.23     1896.21    676.09 o 
   5  16  12      705.68     1006.34    692.12 o 
  -6  17  12     1438.59     1754.30    361.25 o 
  -5  17  12     2351.38     3410.90    476.53 o 
  -4  17  12     6992.75     7384.39    541.20 o 
  -3  17  12      878.91     2010.50    458.25 o 
  -2  17  12     2087.79     2324.82    394.58 o 
  -1  17  12      211.58     1006.93    445.09 o 
   0  17  12     4491.44     4222.38    503.77 o 
   1  17  12      182.21     1140.68    441.94 o 
   2  17  12     9696.37     9414.32    847.08 o 
   3  17  12     6232.07     6124.13    807.86 o 
   4  17  12     3165.59     3033.90    562.24 o 
   5  17  12      615.87     1127.25    537.70 o 
  -6  18  12      694.80     1555.04    436.63 o 
  -5  18  12    22964.57    23066.23   1566.23 o 
  -4  18  12     9627.49    10515.97    635.71 o 
  -3  18  12    10554.01    11507.58    607.78 o 
  -2  18  12    21468.79    21653.91    705.67 o 
  -1  18  12     1768.59     3364.51    875.78 o 
   0  18  12    41082.95    42276.86   1690.58 o 
   1  18  12     3502.22     3711.95    401.21 o 
   2  18  12       59.49     1302.54    411.89 o 
   3  18  12      653.68     1567.56    527.83 o 
   4  18  12    20807.12    20283.80   1520.52 o 
   5  18  12     1055.64     2167.52    807.18 o 
  -6  19  12      376.15     2292.61    767.33 o 
  -5  19  12      613.89     1833.78    466.12 o 
  -4  19  12      765.06     1464.00    394.05 o 
  -3  19  12      143.19     1289.88    424.30 o 
  -2  19  12       57.05     2233.89    650.50 o 
  -1  19  12       63.68     1009.81    406.99 o 
   0  19  12     3374.73     2890.12    378.65 o 
   1  19  12     8776.95     9813.52    590.39 o 
   2  19  12     5318.28     5207.08    483.42 o 
   3  19  12     2998.00     2578.69    466.82 o 
   4  19  12     1732.14     2636.74    650.22 o 
  -5  20  12     3143.18     3087.62    420.43 o 
  -4  20  12       48.73      906.97    462.60 o 
  -3  20  12       71.61     1240.25    477.88 o 
  -2  20  12    12442.20    12481.14    695.28 o 
  -1  20  12     1113.65     1158.58    318.42 o 
   0  20  12    20749.87    20974.37    837.08 o 
   1  20  12     6126.25     6610.43    755.28 o 
   2  20  12      361.85     1460.95    539.04 o 
   3  20  12      307.65      787.26    581.03 o 
   4  20  12      860.04     3888.11    986.94 o 
  -5  21  12       36.42     1279.04    543.25 o 
  -4  21  12     8287.09     7506.31    527.66 o 
  -3  21  12     2993.32     3739.95    458.21 o 
  -2  21  12     2033.02     2326.60    567.01 o 
  -1  21  12    21815.34    23044.20    738.91 o 
   0  21  12     8563.78     9010.28    709.27 o 
   1  21  12       53.48     1494.98    466.89 o 
   2  21  12    47097.51    47294.00   2663.51 o 
   3  21  12    16615.21    15661.81   1143.32 o 
  -4  22  12    12919.46    11506.40   1410.41 o 
  -3  22  12      128.87     1299.20    483.11 o 
  -2  22  12      441.43     1802.91    535.94 o 
  -1  22  12      351.82     1050.92    478.73 o 
   0  22  12      741.69     1599.87    518.08 o 
   1  22  12      256.96     1209.51    424.82 o 
   2  22  12     2443.84     2568.05   1354.91 o 
   3  22  12       25.94     1006.98    778.03 o 
  -4  23  12    16760.80    15790.64    924.30 o 
  -3  23  12     4198.75     3619.91    446.35 o 
  -2  23  12      974.51     1691.15    617.78 o 
  -1  23  12     1156.32     1677.80    497.46 o 
   0  23  12     3765.96     3716.57    451.61 o 
   1  23  12     1326.47     2355.01    550.89 o 
   2  23  12    14839.30    18094.11    877.50 o 
   3  23  12      669.11     1917.03    587.03 o 
  -3  24  12      167.60     1438.91    803.57 o 
  -2  24  12     9372.95     9100.58    596.51 o 
  -1  24  12      850.94     1205.80    500.94 o 
   0  24  12     8834.86    10153.62    686.34 o 
   1  24  12      737.39     1858.18    484.95 o 
   2  24  12     2995.66     3240.34    608.95 o 
  -2  25  12       46.68     1505.90    621.66 o 
  -1  25  12      524.40     1358.57    573.87 o 
   0  25  12      163.70     1610.68    564.36 o 
   1  25  12      131.30     2501.86    618.22 o 
  -1  26  12     9412.13     8889.87    812.00 o 
  -8   1  13      486.67      992.87    507.62 o 
  -7   1  13    14582.42    14553.29   1240.23 o 
  -6   1  13    17655.70    17921.03    592.27 o 
  -5   1  13      334.03     1372.41    352.62 o 
  -4   1  13    42865.39    39175.47    650.79 o 
  -3   1  13     2130.01     2163.41    243.77 o 
  -2   1  13     1871.86     2577.78    365.34 o 
  -1   1  13      163.20     1127.63    274.80 o 
   0   1  13    18521.06    18101.03    526.04 o 
   1   1  13      608.14     2334.63    354.68 o 
   2   1  13    63468.93    60701.02   1259.81 o 
   3   1  13     8749.38     9521.36    585.15 o 
   4   1  13    19367.04    18491.61    624.86 o 
   5   1  13    17952.16    18916.18    804.09 o 
   6   1  13     6095.40     4878.83    556.12 o 
  -8   2  13     1454.92     1862.19    407.58 o 
  -7   2  13    17068.54    14641.01    641.92 o 
  -6   2  13      105.79     1470.44    577.05 o 
  -5   2  13    21189.42    18949.53    580.26 o 
  -4   2  13    11167.26    11354.01    413.77 o 
  -3   2  13    10309.75    10968.19    405.34 o 
  -2   2  13    68431.44    62414.84   1531.49 o 
  -1   2  13       14.17      996.82    281.88 o 
   0   2  13     9392.68     9478.43    529.85 o 
   1   2  13      953.40     1536.55    403.13 o 
   2   2  13    14130.85    13575.79    514.28 o 
   3   2  13      199.47     1330.64    433.48 o 
   4   2  13    18646.56    17631.24    603.64 o 
   5   2  13      350.21     1168.23    587.26 o 
   6   2  13     4618.01     5276.78    592.65 o 
  -8   3  13     1438.94     2197.05    395.64 o 
  -7   3  13      189.33     1170.10    499.71 o 
  -6   3  13        2.11      865.25    404.69 o 
  -5   3  13     4195.17     4018.88    356.09 o 
  -4   3  13     3888.18     4431.48    359.48 o 
  -3   3  13       70.37      563.26    356.57 o 
  -2   3  13      321.31     1448.26    278.20 o 
  -1   3  13      386.46     1572.12    360.96 o 
   0   3  13    16480.54    15561.20    550.37 o 
   1   3  13      803.34     1903.63    329.54 o 
   2   3  13     3379.62     3355.92    402.54 o 
   3   3  13      640.94     1161.59    309.53 o 
   4   3  13      214.96      928.88    291.84 o 
   5   3  13       83.05     3010.64    547.01 o 
   6   3  13      421.18     1080.63    693.13 o 
  -8   4  13      935.60     1159.85    469.59 o 
  -7   4  13     8762.85     9037.83    536.64 o 
  -6   4  13      417.52     1278.51    337.27 o 
  -5   4  13     1305.06     2544.43    412.90 o 
  -4   4  13      510.97     2303.31    688.10 o 
  -3   4  13    11468.35    11351.47    393.75 o 
  -2   4  13    43390.02    39761.54   1254.81 o 
  -1   4  13      541.21     1949.69    315.04 o 
   0   4  13   122653.90   116824.67   1731.87 o 
   1   4  13    14225.88    14342.04   1248.17 o 
   2   4  13      594.42     1837.17    554.68 o 
   3   4  13     2905.93     2469.62    278.68 o 
   4   4  13    15540.53    17034.80    565.58 o 
   5   4  13      392.91     1869.70    508.17 o 
   6   4  13     8068.70     9256.03    717.12 o 
  -8   5  13      408.79      840.97    459.52 o 
  -7   5  13     2471.61     2939.50    390.16 o 
  -6   5  13     9745.05    10399.35    560.03 o 
  -5   5  13     3160.44     2878.18    285.59 o 
  -4   5  13    54437.44    52856.10    929.80 o 
  -3   5  13     3611.18     3815.98    341.94 o 
  -2   5  13     2835.91     3129.97    266.14 o 
  -1   5  13     1964.73     2507.69    393.95 o 
   0   5  13    25392.80    24979.25    723.25 o 
   1   5  13    42861.84    39897.59   1191.67 o 
   2   5  13    77653.59    73223.05   1334.24 o 
   3   5  13       76.52      691.86    282.36 o 
   4   5  13    35651.93    36281.12   1251.66 o 
   5   5  13    31238.50    32266.09    929.34 o 
   6   5  13     1140.98     1668.88    448.86 o 
  -8   6  13     1158.04     1429.23    427.59 o 
  -7   6  13      164.06      597.33    661.19 o 
  -6   6  13       27.94     1472.80    415.31 o 
  -5   6  13     2394.93     2654.41    479.17 o 
  -4   6  13      472.71     2015.32    611.24 o 
  -3   6  13      251.40     1086.85    265.16 o 
  -2   6  13     3797.53     3748.42    421.24 o 
  -1   6  13      143.06     1742.54    292.66 o 
   0   6  13     2701.11     2408.15    242.40 o 
   1   6  13     1479.31     1519.54    304.48 o 
   2   6  13     4018.83     4381.33    545.75 o 
   3   6  13      984.06     1546.30    332.34 o 
   4   6  13     2853.37     2779.36    297.96 o 
   5   6  13      916.70     1900.97    424.31 o 
   6   6  13     4542.47     4403.74    564.55 o 
  -7   7  13     2028.09     2221.74    411.34 o 
  -6   7  13    17149.55    17789.65    832.95 o 
  -5   7  13      433.92     1141.44    467.75 o 
  -4   7  13    18359.70    17779.57    831.89 o 
  -3   7  13     2332.33     2760.00    253.83 o 
  -2   7  13    14262.01    13280.99    446.63 o 
  -1   7  13     2978.79     3150.15    609.52 o 
   0   7  13    14233.76    14066.36    989.08 o 
   1   7  13     7872.15     7541.56    718.43 o 
   2   7  13    55688.18    51883.88   1006.73 o 
   3   7  13     1499.96     2664.90    718.00 o 
   4   7  13    37001.46    36434.77    911.20 o 
   5   7  13     5232.21     5647.35    487.84 o 
   6   7  13       82.34     1270.31    611.58 o 
  -7   8  13    12066.29    11519.25   1029.64 o 
  -6   8  13      660.47     1618.26    455.82 o 
  -5   8  13    33542.46    31309.87    836.83 o 
  -4   8  13    14999.44    15995.34    655.96 o 
  -3   8  13     9019.69     8836.07    432.54 o 
  -2   8  13    54437.62    51877.10    959.05 o 
  -1   8  13       50.66     1135.71    312.97 o 
   0   8  13     9459.53    10229.32    892.64 o 
   1   8  13      265.80     1937.69    696.23 o 
   2   8  13     2957.17     2775.74    366.75 o 
   3   8  13    15844.75    16099.76    735.85 o 
   4   8  13     2948.72     3682.15    394.05 o 
   5   8  13      679.77     1097.29    562.94 o 
   6   8  13     9403.42    10151.75    735.52 o 
  -7   9  13      295.82     1609.18    479.74 o 
  -6   9  13      952.99     1869.08    537.70 o 
  -5   9  13     2022.53     3020.29    376.89 o 
  -4   9  13     3124.41     3764.33    559.18 o 
  -3   9  13     6720.92     5764.97    560.11 o 
  -2   9  13      165.89     2342.66    450.92 o 
  -1   9  13      183.31      583.12    376.83 o 
   0   9  13     3010.92     2913.68    368.01 o 
   1   9  13      593.32     1993.67    342.43 o 
   2   9  13      969.74     1851.67    421.45 o 
   3   9  13     1870.82     1795.34    267.65 o 
   4   9  13     1230.11     1569.53    403.81 o 
   5   9  13     1300.14     2086.54    491.18 o 
   6   9  13      555.12     2395.19    777.49 o 
  -7  10  13     2330.23     3073.63    479.24 o 
  -6  10  13      274.56     1998.71    528.85 o 
  -5  10  13    16358.03    15948.51    683.29 o 
  -4  10  13     9929.75    10807.07    597.81 o 
  -3  10  13      224.08     1184.03    277.87 o 
  -2  10  13    92719.61    91954.05   2114.37 o 
  -1  10  13    15980.17    16954.92    628.72 o 
   0  10  13    42474.63    39846.96    933.34 o 
   1  10  13      340.01     1049.65    496.27 o 
   2  10  13       56.44     2798.57    622.42 o 
   3  10  13     2648.17     4889.47    943.88 o 
   4  10  13      619.75     1893.30    515.42 o 
   5  10  13     1361.21     2155.06    532.20 o 
   6  10  13     7974.95     9991.46    710.40 o 
  -7  11  13      264.98      929.03    493.12 o 
  -6  11  13    13726.56    13642.46    693.67 o 
  -5  11  13       12.35     2176.01    528.93 o 
  -4  11  13    15890.87    15062.40    666.68 o 
  -3  11  13     3836.66     4355.91    462.38 o 
  -2  11  13     1214.72     2435.69    504.49 o 
  -1  11  13    26238.46    24269.56    812.44 o 
   0  11  13     7569.09     7661.89    506.26 o 
   1  11  13      801.13     1470.99    355.64 o 
   2  11  13    47689.62    47401.71   1264.97 o 
   3  11  13       50.76     1807.80    552.78 o 
   4  11  13    37091.27    34950.33   1055.52 o 
   5  11  13    28069.86    27977.45    870.60 o 
   6  11  13       37.35     1970.57    525.22 o 
  -7  12  13      608.79     1026.66    499.66 o 
  -6  12  13       49.27     1704.19    524.50 o 
  -5  12  13       24.38     1416.30    364.69 o 
  -4  12  13      491.85     1024.50    449.06 o 
  -3  12  13     5267.84     6425.00    508.19 o 
  -2  12  13     1223.68     1861.83    410.15 o 
  -1  12  13      706.21      956.69    356.68 o 
   0  12  13    11311.83    10922.34    576.11 o 
   1  12  13       53.20     2289.75    931.68 o 
   2  12  13     6556.47     6248.50    819.93 o 
   3  12  13      500.87     1687.61    433.92 o 
   4  12  13     4581.21     5793.44    725.24 o 
   5  12  13     2417.59     4582.23   1015.88 o 
  -7  13  13      287.37     1785.19    596.14 o 
  -6  13  13     4650.40     5653.04    499.36 o 
  -5  13  13     1427.54     1681.50    370.84 o 
  -4  13  13    47125.77    48063.32   1053.72 o 
  -3  13  13     1280.09     1358.51    247.91 o 
  -2  13  13      102.22     1702.73    446.96 o 
  -1  13  13       24.58     2027.16    486.38 o 
   0  13  13    46852.32    46054.90   1068.33 o 
   1  13  13      689.33     1257.57    263.66 o 
   2  13  13    39015.08    34627.29   2019.65 o 
   3  13  13        9.70     1438.06    493.15 o 
   4  13  13    28602.04    30665.30   1990.55 o 
   5  13  13     1094.40     1582.65    523.14 o 
  -7  14  13     2689.66     3061.44    616.96 o 
  -6  14  13       27.76      966.06    529.88 o 
  -5  14  13      904.41     1542.71    350.85 o 
  -4  14  13     1888.72     2191.56    338.24 o 
  -3  14  13    10157.05     9312.15    766.56 o 
  -2  14  13    65443.26    62524.91   2092.65 o 
  -1  14  13       51.23     1226.24    458.67 o 
   0  14  13    53928.01    51830.72   1202.53 o 
   1  14  13     4592.83     5052.07    428.22 o 
   2  14  13      606.43     2198.24    598.42 o 
   3  14  13     2648.38     1759.90    339.95 o 
   4  14  13     1178.66     2817.40    713.11 o 
   5  14  13      842.28     1261.65    977.27 o 
  -6  15  13     1863.81     1876.65    372.77 o 
  -5  15  13       66.17     1759.75    457.44 o 
  -4  15  13      167.36     1262.30    553.30 o 
  -3  15  13     8810.87     9502.47    517.96 o 
  -2  15  13     6174.77     7380.02    607.23 o 
  -1  15  13      715.18     1639.25    438.04 o 
   0  15  13      132.84      902.97    538.96 o 
   1  15  13     1533.10     1882.12    464.91 o 
   2  15  13     3561.98     4590.23    484.78 o 
   3  15  13      150.11     1365.46    540.89 o 
   4  15  13       30.09     1743.40    801.14 o 
   5  15  13       11.57     1132.97    646.04 o 
  -6  16  13     1964.21     1896.26    488.08 o 
  -5  16  13     5921.37     6639.88    538.03 o 
  -4  16  13     6243.80     5815.94    481.36 o 
  -3  16  13      142.68     1623.06    637.68 o 
  -2  16  13    88275.64    85565.30   1724.14 o 
  -1  16  13      169.89      457.59    460.37 o 
   0  16  13    29097.73    27818.12   1536.62 o 
   1  16  13     3291.55     3254.97    578.71 o 
   2  16  13     7045.93     7204.80    510.51 o 
   3  16  13     2862.05     3145.69    498.46 o 
   4  16  13     7116.75     8064.39    814.69 o 
   5  16  13     1153.66     2106.20    820.93 o 
  -6  17  13     9685.16     9771.38    570.90 o 
  -5  17  13        3.16     1317.42    440.56 o 
  -4  17  13    16739.53    16442.97    969.46 o 
  -3  17  13     5165.38     6018.57    599.81 o 
  -2  17  13     4537.40     3924.67    648.14 o 
  -1  17  13      485.03     1501.48    338.12 o 
   0  17  13    14609.57    14250.84    641.96 o 
   1  17  13     2171.04     2197.23    337.32 o 
   2  17  13    21692.19    20824.79    824.21 o 
   3  17  13     1589.73     1698.10    507.88 o 
   4  17  13    15226.15    15823.48   1038.11 o 
  -6  18  13     1947.22     1886.19    437.95 o 
  -5  18  13     1598.32     1709.88    334.81 o 
  -4  18  13       21.20     1969.34    536.64 o 
  -3  18  13      230.65     1854.98    491.23 o 
  -2  18  13      155.22      666.30    455.66 o 
  -1  18  13      288.33      943.60    462.63 o 
   0  18  13     3208.20     3073.05    465.46 o 
   1  18  13     1829.91     2356.11    354.39 o 
   2  18  13        4.78     1548.35    527.87 o 
   3  18  13     2742.78     2097.23    522.01 o 
   4  18  13      959.11     1895.82    581.08 o 
  -5  19  13     2557.27     2215.27    398.47 o 
  -4  19  13     6792.93     7413.99    581.29 o 
  -3  19  13    11349.56    11592.71    675.83 o 
  -2  19  13      190.63     1470.29    446.07 o 
  -1  19  13    10783.42    12401.41    753.37 o 
   0  19  13    29154.01    28804.79   1200.55 o 
   1  19  13     8132.76     9437.35    793.36 o 
   2  19  13    25247.90    25591.21    986.96 o 
   3  19  13     9337.90     9543.39   1332.62 o 
   4  19  13    13331.61    12971.85   1228.98 o 
  -5  20  13      332.10     1494.34    483.27 o 
  -4  20  13     6633.48     6901.16    601.61 o 
  -3  20  13      114.04     1322.99    443.28 o 
  -2  20  13    42495.34    42217.31   1045.45 o 
  -1  20  13     2146.24     2418.10    492.44 o 
   0  20  13    23043.44    23444.46    754.14 o 
   1  20  13     4783.33     4037.13    730.52 o 
   2  20  13      817.19     2089.17    434.43 o 
   3  20  13    11780.15    10869.56   1334.87 o 
  -4  21  13     6373.61     5643.96    775.87 o 
  -3  21  13     1216.71     2613.96    847.29 o 
  -2  21  13       53.97     1240.94    551.40 o 
  -1  21  13      903.67     1399.10    467.66 o 
   0  21  13      123.84      660.97    595.46 o 
   1  21  13       71.21     1571.76    481.60 o 
   2  21  13      497.65     3144.29    547.15 o 
   3  21  13     6629.63     6619.39    765.90 o 
  -4  22  13     3235.90     3582.56    782.62 o 
  -3  22  13     2720.18     3706.71    525.76 o 
  -2  22  13    60446.97    58820.70   1320.87 o 
  -1  22  13       14.77     1186.27    472.86 o 
   0  22  13    22181.95    22370.47   1169.93 o 
   1  22  13       82.82     1621.20    440.88 o 
   2  22  13       64.14     1985.85    655.17 o 
   3  22  13    18958.77    10779.83   5211.87 o 
  -3  23  13     3268.18     2804.65    448.40 o 
  -2  23  13       27.80      179.07    577.02 o 
   0  23  13    11810.32    11996.75   1064.87 o 
   1  23  13     1302.54     1408.79    426.58 o 
   2  23  13    10622.97    10342.94   1014.85 o 
  -3  24  13     2216.39     1929.14    490.28 o 
  -2  24  13     1029.95     2397.47   1145.55 o 
  -1  24  13     5494.93     4500.53    464.39 o 
   0  24  13      223.84      995.40    607.88 o 
   1  24  13       21.44      583.52    509.77 o 
  -1  25  13     6047.54     7827.48   1207.49 o 
   0  25  13     5559.73     5256.20    524.01 o 
  -8   0  14     8803.42     7280.47   1737.29 o 
  -7   0  14      983.94     2163.25    906.81 o 
  -6   0  14       72.98      781.27    422.11 o 
  -5   0  14      292.83      566.98    536.68 o 
  -4   0  14    15284.15    15531.42   1033.19 o 
  -3   0  14      502.81     1008.65    431.55 o 
  -2   0  14    59183.32    49799.18   3238.54 o 
  -1   0  14     2400.90     2122.91   1055.07 o 
   0   0  14   179141.98   166882.63   2737.60 o 
   1   0  14     9408.44    10752.44   1506.38 o 
   2   0  14     5190.91     5270.99    587.52 o 
   3   0  14    11222.52    12034.93   1325.24 o 
   4   0  14     6705.77     8308.29    727.42 o 
   5   0  14    13695.48    11590.59   1235.36 o 
   6   0  14    10156.99    12318.85   3411.07 o 
  -8   1  14     3986.86     4611.22    454.92 o 
  -7   1  14       27.57     1315.55    483.62 o 
  -6   1  14     1044.60     1824.82    345.10 o 
  -5   1  14     1371.08     1347.56    306.84 o 
  -4   1  14    20751.93    19613.70    519.38 o 
  -3   1  14     6690.79     6282.40    642.22 o 
  -2   1  14     1437.81     2751.91    270.33 o 
  -1   1  14       53.22     1174.13    310.53 o 
   0   1  14    30551.52    32285.17   1288.79 o 
   1   1  14      122.97     1036.70    424.52 o 
   2   1  14    20710.69    20224.84    667.69 o 
   3   1  14      493.48     1482.12    522.98 o 
   4   1  14     7935.60     7587.97    739.68 o 
   5   1  14    13792.66    13897.38    817.19 o 
   6   1  14      387.31      579.73    581.88 o 
  -8   2  14     1350.34     1835.74    392.50 o 
  -7   2  14     5422.49     6015.62    608.81 o 
  -6   2  14      698.29     1825.25    583.66 o 
  -5   2  14     2383.70     2262.78    318.96 o 
  -4   2  14     3717.70     4418.52    488.94 o 
  -3   2  14     1098.70     1637.06    224.58 o 
  -2   2  14    16677.09    14792.24    718.77 o 
  -1   2  14     2831.29     3241.47    262.78 o 
   0   2  14    36050.89    34710.11    828.02 o 
   1   2  14       53.10     1421.16    389.83 o 
   2   2  14     2956.70     3304.59    338.58 o 
   3   2  14     4573.47     4841.28    394.49 o 
   4   2  14    19051.33    19595.76   1141.89 o 
   5   2  14     5502.76     4682.63    789.63 o 
   6   2  14     2468.72     2075.44    421.05 o 
  -7   3  14     1799.28     2566.31    334.37 o 
  -6   3  14    43423.47    42592.84   1025.52 o 
  -5   3  14      387.49     1165.80    420.52 o 
  -4   3  14    25031.09    24012.06    638.82 o 
  -3   3  14     1425.81     1872.46    236.41 o 
  -2   3  14     6070.73     5827.31    304.03 o 
  -1   3  14     4185.11     4584.51    636.70 o 
   0   3  14    85838.38    85558.34   1569.48 o 
   1   3  14     3939.32     4268.91    387.38 o 
   2   3  14    40626.24    40261.84    955.28 o 
   3   3  14     1865.67     2300.48    295.41 o 
   4   3  14    14974.09    15160.10    789.16 o 
   5   3  14     1504.39     2422.19    434.67 o 
   6   3  14     2809.06     3702.58    564.23 o 
  -7   4  14      677.29     1385.65    318.57 o 
  -6   4  14      679.69     1807.99    383.67 o 
  -5   4  14     4019.99     4419.93    488.95 o 
  -4   4  14    29691.51    28687.89   1080.96 o 
  -3   4  14      639.60     1787.23    540.94 o 
  -2   4  14    10120.94     9387.68    366.55 o 
  -1   4  14        9.67     1623.10    368.75 o 
   0   4  14    33865.54    32833.43    843.24 o 
   1   4  14    21928.27    20216.69    694.90 o 
   2   4  14     5047.51     5020.18    374.25 o 
   3   4  14     2850.83     3199.68    378.70 o 
   4   4  14     9734.18    10845.19    525.56 o 
   5   4  14     3577.09     4121.67    637.93 o 
   6   4  14     1705.58     1697.86    482.57 o 
  -7   5  14     2238.86     1549.03    356.80 o 
  -6   5  14    11419.61    10623.16    552.08 o 
  -5   5  14     1001.00     1664.45    334.02 o 
  -4   5  14    25108.08    25874.87    599.20 o 
  -3   5  14       18.92      369.33    254.22 o 
  -2   5  14      254.90     2148.10    340.85 o 
  -1   5  14      996.40     2293.21    396.13 o 
   0   5  14    12964.62    12798.78    466.28 o 
   1   5  14    10899.41    10191.90    610.19 o 
   2   5  14    22083.06    21055.97    996.15 o 
   3   5  14      131.29     1111.62    455.35 o 
   4   5  14     6818.64     8435.81    522.01 o 
   5   5  14     3464.89     5028.28    484.64 o 
   6   5  14     2053.86     1655.82    485.71 o 
  -7   6  14     5783.38     6666.71    552.32 o 
  -6   6  14      522.42     1421.16    454.70 o 
  -5   6  14     3666.08     3293.39    324.77 o 
  -4   6  14    30297.52    29156.40    889.39 o 
  -3   6  14      546.07     1206.64    244.64 o 
  -2   6  14   109426.24   105097.90   1506.67 o 
  -1   6  14      222.36     2229.96    414.07 o 
   0   6  14   104431.66   104498.38   2450.23 o 
   1   6  14      503.56     1150.51    311.83 o 
   2   6  14      299.99     2068.38    503.62 o 
   3   6  14    24316.55    21893.40    688.83 o 
   4   6  14    11364.24    13005.68    555.96 o 
   5   6  14     6019.50     6473.81    681.80 o 
   6   6  14     1452.84     1777.20    417.31 o 
  -7   7  14       93.86     1705.29    580.42 o 
  -6   7  14     8446.99     8692.52    615.23 o 
  -5   7  14     1825.45     1535.44    257.27 o 
  -4   7  14     1045.27     3461.49    903.56 o 
  -3   7  14      451.33     1501.67    432.17 o 
  -2   7  14      352.70     2490.49    427.05 o 
  -1   7  14     1101.83     1703.86    293.09 o 
   0   7  14    18192.71    18210.21    559.19 o 
   1   7  14      635.01     1608.95    332.40 o 
   2   7  14    12634.31    11728.09    573.03 o 
   3   7  14     1084.71     1534.67    269.36 o 
   4   7  14     1049.81     2216.97    516.09 o 
   5   7  14      135.03     1422.67    528.31 o 
   6   7  14       35.62     1096.39    559.36 o 
  -7   8  14     6719.41     7110.16    608.63 o 
  -6   8  14      397.51     1274.53    546.61 o 
  -5   8  14     1513.54     2114.35    340.28 o 
  -4   8  14      864.18     2449.33    604.68 o 
  -3   8  14      209.72     1079.19    320.98 o 
  -2   8  14    25007.79    22388.35    639.97 o 
  -1   8  14     1334.59     2084.55    552.01 o 
   0   8  14     5403.52     6366.71    414.11 o 
   1   8  14     1202.76     1952.65    571.14 o 
   2   8  14      180.59     2009.54    439.53 o 
   3   8  14     5725.86     5614.49    428.32 o 
   4   8  14      201.39     1327.83    481.73 o 
   5   8  14     1407.73     1845.45    341.60 o 
   6   8  14     4633.80     5545.40   1101.79 o 
  -7   9  14     2054.78     1647.27    359.31 o 
  -6   9  14    10545.00    11487.30    708.45 o 
  -5   9  14     5234.69     4944.07    565.29 o 
  -4   9  14    32855.77    32862.86   1244.15 o 
  -3   9  14       59.76     1276.69    381.76 o 
  -2   9  14     7278.81     8082.49    453.32 o 
  -1   9  14     2419.84     2976.46    449.66 o 
   0   9  14    29519.52    30608.22    801.42 o 
   1   9  14       82.41     2782.62   1129.29 o 
   2   9  14    90875.27    78980.95   2919.67 o 
   3   9  14     1970.30     2784.19    315.00 o 
   4   9  14    20736.99    19247.70    763.99 o 
   5   9  14    20593.22    21830.13    809.72 o 
   6   9  14       11.18     1089.44    693.13 o 
  -7  10  14     3103.30     3292.97    781.46 o 
  -6  10  14     1782.30     1230.22    424.35 o 
  -5  10  14    10000.89     9841.43    535.44 o 
  -4  10  14    13739.29    14103.03    630.43 o 
  -3  10  14      228.99     1362.06    293.77 o 
  -2  10  14     7936.43     8188.56    648.37 o 
  -1  10  14     6309.95     8808.26   1483.33 o 
   0  10  14    36344.23    36154.90   1003.49 o 
   1  10  14     5181.08     5126.73    726.51 o 
   2  10  14     3866.34     3862.56    449.18 o 
   3  10  14     6112.09     5366.14    568.66 o 
   4  10  14      450.98     2290.95    564.98 o 
   5  10  14      273.55     2401.45    517.54 o 
  -7  11  14      356.11     2001.49    550.65 o 
  -6  11  14     7939.08     7915.34    619.07 o 
  -5  11  14     3952.96     3576.47    573.06 o 
  -4  11  14    20383.05    21680.03   1284.86 o 
  -3  11  14     2427.17     2078.38    282.45 o 
  -2  11  14     2797.59     2750.40    329.22 o 
  -1  11  14     6976.02     6495.59    618.83 o 
   0  11  14      348.93     1114.49    470.38 o 
   1  11  14     4174.12     3216.34    437.20 o 
   2  11  14    29610.67    29931.01   1100.53 o 
   3  11  14     1377.12     2221.27    862.13 o 
   4  11  14     9540.06     7266.40   1399.49 o 
   5  11  14      593.81     1946.72    488.50 o 
  -7  12  14     4988.01     5016.48    612.41 o 
  -6  12  14      628.11     1918.34    443.90 o 
  -5  12  14    13128.12    15713.63    662.51 o 
  -4  12  14    23547.53    23317.18    757.54 o 
  -3  12  14     3336.86     3288.47    459.06 o 
  -2  12  14    52435.96    49073.10   1257.42 o 
  -1  12  14    12534.66    12399.59    590.69 o 
   0  12  14    29205.26    29755.79   1066.90 o 
   1  12  14     6260.88     6658.60    574.49 o 
   2  12  14     3457.89     3311.13    625.12 o 
   3  12  14     6401.87     5503.53    547.27 o 
   4  12  14    39015.92    38465.14   1354.20 o 
   5  12  14     3426.62     2657.23    531.67 o 
  -6  13  14     4688.44     4186.73    465.76 o 
  -5  13  14      109.90     1397.29    473.14 o 
  -4  13  14       67.03     1413.54    627.70 o 
  -3  13  14     6625.16     6962.42    588.65 o 
  -2  13  14      523.94     2190.35    536.99 o 
  -1  13  14    20778.84    20748.50    706.42 o 
   0  13  14     3729.21     3649.38    638.78 o 
   1  13  14     6176.90     7796.88    554.43 o 
   2  13  14     4157.32     4531.69    480.81 o 
   3  13  14      849.39     2332.19    607.11 o 
   4  13  14     3166.44     3038.09    614.74 o 
   5  13  14       81.32      901.11    523.81 o 
  -6  14  14      872.51     1630.65    486.02 o 
  -5  14  14     4388.56     4666.56    493.70 o 
  -4  14  14      561.61     1329.28    637.79 o 
  -3  14  14      357.29     1526.04    413.82 o 
  -2  14  14    17488.17    16675.61    738.01 o 
  -1  14  14     9723.19    10271.71    875.57 o 
   0  14  14     9036.42     8830.25    518.64 o 
   1  14  14      257.01      443.07    473.99 o 
   2  14  14      272.60      969.81    381.60 o 
   3  14  14      346.40     3698.31   1094.22 o 
   4  14  14      436.34     1750.69    546.97 o 
   5  14  14     4387.74     3302.25    623.53 o 
  -6  15  14    18618.61    18684.05    905.53 o 
  -5  15  14      710.91     2134.50    380.31 o 
  -4  15  14    22477.67    23397.99    782.59 o 
  -3  15  14    21003.28    20687.82    686.85 o 
  -2  15  14       16.87      263.79    560.99 o 
  -1  15  14     3463.42     3299.02    529.85 o 
   0  15  14    29125.36    28794.01    858.93 o 
   1  15  14     1027.47     1602.73    365.42 o 
   2  15  14    36922.12    33675.90   1786.78 o 
   3  15  14     8115.92     8323.16    665.20 o 
   4  15  14     4630.10     4005.71    798.08 o 
  -6  16  14      315.93     1587.64    455.81 o 
  -5  16  14       25.41     1199.97    449.33 o 
  -4  16  14     8004.65     7688.81    930.32 o 
  -3  16  14      903.04     3057.79    852.24 o 
  -2  16  14     8490.91     9064.46    739.06 o 
  -1  16  14     2870.54     2475.19    518.66 o 
   0  16  14     7594.28     7352.44    533.19 o 
   1  16  14     3470.23     3973.98    453.76 o 
   2  16  14     3938.26     3161.59    620.98 o 
   3  16  14      148.74     1503.44    505.80 o 
   4  16  14     1804.21     2080.16    598.20 o 
  -5  17  14     1931.23     1616.15    432.21 o 
  -4  17  14    25901.33    25727.08   1422.16 o 
  -3  17  14       66.71     1875.77    589.30 o 
  -2  17  14     2666.68     3162.53    418.69 o 
  -1  17  14      421.77     1357.90    634.03 o 
   0  17  14     7400.99     7402.02    602.51 o 
   1  17  14     5290.33     6073.86    521.99 o 
   2  17  14    14998.81    12924.74    923.05 o 
   3  17  14      674.07     1187.03    478.87 o 
   4  17  14     2926.12     2433.95    753.27 o 
  -5  18  14     2545.85     2998.91    412.92 o 
  -4  18  14     8624.91     9601.43    824.11 o 
  -3  18  14      304.44     1667.08    450.82 o 
  -2  18  14    18018.06    19437.11    864.64 o 
  -1  18  14     8654.67     8531.05    538.47 o 
   0  18  14    19749.83    19877.07    747.82 o 
   1  18  14     6537.07     5590.73    486.80 o 
   2  18  14     5800.23     5971.52    574.48 o 
   3  18  14     4229.77     4473.97    764.01 o 
   4  18  14    14304.38    15945.14   1115.48 o 
  -5  19  14      846.03     1560.26    324.91 o 
  -4  19  14     2421.32     3205.61    443.88 o 
  -3  19  14      177.77     1847.13    496.78 o 
  -2  19  14      144.91     1557.28    441.71 o 
  -1  19  14     5681.84     5573.39    474.06 o 
   0  19  14       33.45     1121.19    471.35 o 
   1  19  14      667.53     2801.92   1034.52 o 
   2  19  14     2199.12     3275.60    756.56 o 
   3  19  14      391.03     1052.71    543.11 o 
  -4  20  14     6074.94     7570.95    600.83 o 
  -3  20  14     2034.48     2312.17    418.87 o 
  -2  20  14     4036.17     4490.20    486.28 o 
  -1  20  14      951.41     2259.59    504.16 o 
   0  20  14    19682.33    20336.38    775.94 o 
   1  20  14      157.51     1084.55    401.42 o 
   2  20  14     3443.30     4841.21   1221.65 o 
   3  20  14      154.72     1524.38    692.71 o 
  -4  21  14     4078.09     4077.34    734.30 o 
  -3  21  14      255.71     1693.77    530.54 o 
  -2  21  14     3228.05     3238.67    398.61 o 
  -1  21  14     1752.89     1765.37    324.63 o 
   0  21  14    17833.46    18733.16    883.80 o 
   1  21  14       51.53     1316.47    448.98 o 
   2  21  14    22493.68    22154.80    833.30 o 
  -3  22  14       75.42     1486.59    487.32 o 
  -2  22  14     3338.43     2599.09    362.41 o 
  -1  22  14     4619.88     4629.11    448.77 o 
   0  22  14      944.40     1852.98    386.44 o 
   1  22  14      524.56     2095.19    501.70 o 
   2  22  14     1734.56     3149.83    570.09 o 
  -3  23  14       25.90     1302.64    523.11 o 
  -2  23  14      423.55      559.54    449.71 o 
  -1  23  14       83.66      365.95    473.37 o 
   0  23  14     4858.15     4924.98    466.41 o 
   1  23  14     2659.69     3217.03   1101.84 o 
  -1  24  14      165.97     1156.81    441.97 o 
   0  24  14     7342.09     9305.26    714.97 o 
  -7   1  15      389.98     1474.86    432.70 o 
  -6   1  15    33742.63    32703.23    842.51 o 
  -5   1  15     4529.83     4441.27    369.88 o 
  -4   1  15    56927.73    54496.99    905.00 o 
  -3   1  15     1961.95     1665.03    247.45 o 
  -2   1  15     1041.36     1623.33    216.76 o 
  -1   1  15     1439.02     2346.28    297.51 o 
   0   1  15    27644.47    27712.64    767.79 o 
   1   1  15      788.02     1278.64    288.29 o 
   2   1  15    45279.30    42231.55   1196.89 o 
   3   1  15     8664.21     7976.49    537.67 o 
   4   1  15    15074.34    15674.99    779.08 o 
   5   1  15    14083.20    15517.39    857.42 o 
  -7   2  15      573.53     1376.82    376.14 o 
  -6   2  15      825.72     1695.47    409.82 o 
  -5   2  15     5095.98     5030.24    339.77 o 
  -4   2  15     7319.69     7317.80    480.66 o 
  -3   2  15      545.60     1216.73    339.93 o 
  -2   2  15    63369.05    57518.03   1633.94 o 
  -1   2  15      129.15     2003.59    361.76 o 
   0   2  15    22690.09    22338.40    745.56 o 
   1   2  15     8684.83     9261.74    536.54 o 
   2   2  15     2856.57     2928.06    525.90 o 
   3   2  15    10397.52    10993.72    569.51 o 
   4   2  15     2474.73     3725.07    414.31 o 
   5   2  15     7769.44     6855.26    798.99 o 
   6   2  15    11343.40    12605.12   1193.46 o 
  -7   3  15      350.61     1008.51    392.59 o 
  -6   3  15     2722.75     3493.11    709.06 o 
  -5   3  15      475.62     1257.49    339.45 o 
  -4   3  15      154.09     1493.86    308.36 o 
  -3   3  15      311.00      465.32    255.57 o 
  -2   3  15     1622.85     3629.67    359.17 o 
  -1   3  15    15624.32    15757.99    563.93 o 
   0   3  15       22.64     1555.92    446.80 o 
   1   3  15    15583.81    15102.54    667.00 o 
   2   3  15       86.13     1871.89    481.92 o 
   3   3  15     4508.26     4400.07    449.63 o 
   4   3  15       17.01      823.96    372.55 o 
   5   3  15     8685.43    10144.69   1008.32 o 
   6   3  15      137.23     1367.09    610.79 o 
  -7   4  15      844.68     1258.21    420.44 o 
  -6   4  15     3403.09     5000.61    635.28 o 
  -5   4  15      725.46      985.12    310.46 o 
  -4   4  15    13914.09    13815.29    510.73 o 
  -3   4  15     3603.80     4095.62    387.46 o 
  -2   4  15    96218.92    87613.80   2570.01 o 
  -1   4  15    17682.73    16629.24    944.27 o 
   0   4  15     4526.27     4547.40    732.66 o 
   1   4  15    26386.83    25042.82    696.73 o 
   2   4  15     7135.38     6601.40    445.50 o 
   3   4  15    39923.98    37665.84    935.56 o 
   4   4  15     3004.94     4876.04    623.65 o 
   5   4  15     1717.66     3225.52    688.27 o 
   6   4  15     6791.72     7987.97   1089.96 o 
  -7   5  15      137.31     1479.76    451.79 o 
  -6   5  15    19124.90    19813.80   1126.89 o 
  -5   5  15     1889.58     1964.64    344.50 o 
  -4   5  15    26663.55    26020.54    625.23 o 
  -3   5  15      549.36      992.74    259.21 o 
  -2   5  15      373.56     1698.82    401.48 o 
  -1   5  15     6482.32     6429.13    394.86 o 
   0   5  15     3453.70     5154.22    633.14 o 
   1   5  15     4029.76     3666.42    351.65 o 
   2   5  15    48188.78    42765.57   1720.32 o 
   3   5  15     6826.59     6806.83    433.71 o 
   4   5  15    39022.86    37409.63   1037.07 o 
   5   5  15    33729.31    33726.85    968.89 o 
   6   5  15      312.14     2541.62   2366.24 o 
  -7   6  15     2396.15     2862.09    671.27 o 
  -6   6  15     2347.07     2308.46    434.82 o 
  -5   6  15      410.60     1301.49    306.63 o 
  -4   6  15     1615.08     2634.81    612.95 o 
  -3   6  15     1079.71     1747.97    272.54 o 
  -2   6  15      776.81     2645.90    653.51 o 
  -1   6  15     3342.90     3003.73    313.73 o 
   0   6  15     2792.69     3040.25    754.65 o 
   1   6  15       40.77     1702.42    394.47 o 
   2   6  15      806.24     1580.18    367.98 o 
   3   6  15     5580.83     5378.88    706.55 o 
   4   6  15    17260.91    17881.81    640.45 o 
   5   6  15        8.03     1233.36    605.24 o 
  -7   7  15       54.08     1097.61    455.69 o 
  -6   7  15    38417.27    37504.32   1348.41 o 
  -5   7  15       24.77      626.36    367.07 o 
  -4   7  15    25077.49    23678.87    726.85 o 
  -3   7  15     2948.71     2830.98    333.66 o 
  -2   7  15     5124.70     5332.34    487.66 o 
  -1   7  15     2375.91     2386.00    392.94 o 
   0   7  15    14449.86    13853.22    979.69 o 
   1   7  15    11773.66    10904.56    530.77 o 
   2   7  15    55959.07    53523.06   1361.17 o 
   3   7  15      160.53     1214.72    385.60 o 
   4   7  15     9046.36     9381.30    568.20 o 
   5   7  15    19135.41    21827.87   1009.89 o 
  -7   8  15     4476.14     4555.05    500.70 o 
  -6   8  15      452.43     1571.31    480.22 o 
  -5   8  15     6868.10     7618.14    502.46 o 
  -3   8  15       58.95     1527.11    344.51 o 
  -2   8  15    41663.91    42353.81   1154.69 o 
  -1   8  15     3424.36     3910.51    384.40 o 
   0   8  15     4955.74     5380.67    429.90 o 
   1   8  15    12767.30    12970.23    622.22 o 
   2   8  15      837.08     2057.61    551.45 o 
   3   8  15    16941.90    15999.49    569.27 o 
   4   8  15     3240.44     4672.92    595.54 o 
   5   8  15     1667.81     3425.74    526.43 o 
  -7   9  15     1174.15     1324.52    404.52 o 
  -6   9  15     1907.90     2474.99    487.32 o 
  -5   9  15     2451.89     3421.80    579.42 o 
  -4   9  15      435.04     1936.53    391.59 o 
  -3   9  15     3179.29     3591.05    332.42 o 
  -2   9  15      751.45     2520.36    526.06 o 
  -1   9  15      535.52     1277.54    439.32 o 
   0   9  15     4783.91     4453.56    421.64 o 
   1   9  15      237.99     1317.03    386.78 o 
   2   9  15     8325.13     8609.52    799.49 o 
   3   9  15     1529.12     2088.89    497.61 o 
   4   9  15      518.24     1276.16    479.32 o 
   5   9  15     2111.49     1941.23    444.66 o 
  -7  10  15      161.33     1252.10    437.65 o 
  -6  10  15     5084.49     4469.26    550.93 o 
  -5  10  15     1554.49     1717.41    583.53 o 
  -4  10  15    35153.89    33955.95   1390.75 o 
  -3  10  15      970.54     1308.59    243.92 o 
  -2  10  15    88316.55    86269.78   1646.69 o 
  -1  10  15     5136.80     5758.08    680.29 o 
   0  10  15    30098.96    29785.50    834.02 o 
   1  10  15    16351.09    17333.97    902.49 o 
   2  10  15     1582.50     1801.15    352.05 o 
   3  10  15    19513.46    20293.04   1007.38 o 
   4  10  15     2785.58     3156.31    469.43 o 
   5  10  15     2927.07     2724.52    492.07 o 
  -6  11  15    20485.04    20288.65    923.32 o 
  -5  11  15       18.45      933.85    439.45 o 
  -4  11  15    14269.28    14641.37    614.40 o 
  -3  11  15     2369.41     2856.15    367.40 o 
  -2  11  15     2105.67     1869.27    313.84 o 
  -1  11  15     2213.79     3544.78    396.57 o 
   0  11  15    28783.91    26821.60    847.37 o 
   1  11  15      167.76     1356.62    841.57 o 
   2  11  15    19987.36    18371.99   1632.28 o 
   3  11  15    15741.00    15420.83   1204.79 o 
   4  11  15     6163.20     5863.88   1236.05 o 
   5  11  15    10982.18    13624.86    985.69 o 
  -6  12  15     4966.99     3597.23    481.18 o 
  -5  12  15     2204.36     2476.66    360.02 o 
  -4  12  15     3442.92     5320.79    525.65 o 
  -3  12  15      849.22     2021.98    408.61 o 
  -2  12  15    10184.88     8665.12    532.50 o 
  -1  12  15     5665.45     6258.36    471.97 o 
   0  12  15     1852.98     1459.68    378.97 o 
   1  12  15     1335.53     1535.99    479.19 o 
   2  12  15     2423.35     2431.67    429.95 o 
   3  12  15    10526.63     9635.49    675.98 o 
   4  12  15      686.14     1942.91    816.86 o 
   5  12  15        4.75      367.38    515.39 o 
  -6  13  15    22630.13    21450.95   1908.45 o 
  -5  13  15      730.10     1298.24    332.32 o 
  -4  13  15    13238.65    14397.31   1088.36 o 
  -3  13  15     1100.50     2299.26    726.03 o 
  -2  13  15     1920.65     2124.02    342.56 o 
  -1  13  15     1805.40     2774.96    388.75 o 
   0  13  15     8958.56     8421.16    465.49 o 
   1  13  15    12246.56    13472.94    863.45 o 
   2  13  15    37792.11    33902.53   1453.09 o 
   3  13  15     1817.78     1542.42    368.77 o 
   4  13  15     2947.78     2948.43    579.06 o 
  -6  14  15       65.34     1852.27    545.80 o 
  -5  14  15       85.39     1031.67    374.55 o 
  -4  14  15    14995.88    15235.97    703.31 o 
  -3  14  15     2696.80     2557.12    461.74 o 
  -2  14  15    28384.37    28792.07    899.04 o 
  -1  14  15      456.97      784.71    340.53 o 
   0  14  15     5347.98     5477.59    456.84 o 
   1  14  15    24490.65    22343.99   1060.11 o 
   2  14  15     1990.07     2323.72    405.33 o 
   3  14  15     9598.36    11700.79    733.12 o 
   4  14  15     8943.30     8784.65    826.54 o 
  -6  15  15     2004.70     2943.42    489.79 o 
  -5  15  15     2945.92     2551.09    374.74 o 
  -4  15  15       71.77     2046.08    578.18 o 
  -3  15  15     2568.21     1922.97    442.39 o 
  -2  15  15     1754.91     2366.36    329.00 o 
  -1  15  15     1485.78     1579.74    328.75 o 
   0  15  15     9776.12    10323.67    582.22 o 
   1  15  15      715.26     1471.41    412.21 o 
   2  15  15     2670.57     2084.63    972.59 o 
   3  15  15       20.23     2122.66    709.10 o 
   4  15  15       48.88     2207.04   1299.58 o 
  -5  16  15     2981.53     3580.28    440.41 o 
  -4  16  15    19292.15    20243.91    804.16 o 
  -3  16  15      557.72     3002.46   1018.52 o 
  -2  16  15    32829.26    31665.59    961.56 o 
  -1  16  15     1635.75     2485.05    446.25 o 
   0  16  15    50888.75    50398.57   1147.81 o 
   1  16  15     9732.14     8973.23    571.26 o 
   2  16  15       12.93      712.59    514.99 o 
   3  16  15    10922.29    10710.95    721.92 o 
   4  16  15    18726.87    19104.04   2080.74 o 
  -5  17  15       13.03      712.73    463.59 o 
  -4  17  15     1644.05     2362.66    369.47 o 
  -3  17  15     2541.84     1135.96    454.52 o 
  -2  17  15      345.43     1237.89    416.09 o 
  -1  17  15     7878.51     7862.74    556.89 o 
   0  17  15    16529.75    15729.66    940.37 o 
   1  17  15      196.15     1805.50    752.14 o 
   2  17  15     4991.69     5478.82    596.91 o 
   3  17  15     3303.19     2407.52    705.42 o 
  -5  18  15      432.73     1677.68    401.36 o 
  -4  18  15      935.63     2924.82    629.70 o 
  -3  18  15     4017.31     4017.82    507.25 o 
  -2  18  15     2624.70     2196.01    364.40 o 
  -1  18  15      393.21     1513.25    462.11 o 
   0  18  15     5363.10     6319.14    530.46 o 
   1  18  15      681.67     3233.79    719.60 o 
   2  18  15      337.24     1239.76    414.39 o 
   3  18  15     3308.19     3199.29    633.03 o 
  -4  19  15    17030.13    17042.05    765.56 o 
  -3  19  15      743.63     1185.23    485.17 o 
  -2  19  15     3017.40     2723.44    526.53 o 
  -1  19  15     4638.89     4566.43    512.16 o 
   0  19  15    20250.87    19993.12    866.79 o 
   1  19  15     7881.72     8791.08    840.18 o 
   2  19  15    19650.23    20280.66   1798.87 o 
   3  19  15     3991.18     3846.02    651.23 o 
  -4  20  15    13587.06    14953.58   1236.09 o 
  -3  20  15      421.62     1758.37    491.76 o 
  -2  20  15    19953.58    20992.21    796.21 o 
  -1  20  15     7418.83     7972.52    676.79 o 
   0  20  15     8934.56     9292.48    956.70 o 
   1  20  15     3659.18     3357.40    457.02 o 
   2  20  15      453.68     1044.21    467.86 o 
  -3  21  15     1989.56     1689.51    553.37 o 
  -2  21  15        8.58     1831.75    526.09 o 
  -1  21  15      600.83     1479.98    430.58 o 
   0  21  15     2534.70     3797.25    490.31 o 
   1  21  15     6372.50     6586.01    682.78 o 
   2  21  15     1148.57     2078.52    649.36 o 
  -3  22  15       16.50     1906.22    541.79 o 
  -2  22  15    30454.80    28066.93   1981.92 o 
  -1  22  15       97.40     1259.89    446.96 o 
   0  22  15     6504.59     6857.23    535.49 o 
   1  22  15    17593.88    16157.78    731.23 o 
  -1  23  15      114.79     1410.75    479.29 o 
   0  23  15      558.26     2257.65    455.63 o 
  -7   0  16      603.34     1727.44    716.97 o 
  -6   0  16      168.35     1451.27    736.10 o 
  -5   0  16    13728.56    14769.97   1008.00 o 
  -4   0  16    26444.24    27527.26   1145.85 o 
  -3   0  16     3899.13     4467.21    439.30 o 
  -2   0  16    93899.73    83242.31   4920.59 o 
  -1   0  16      442.55     2660.34    763.93 o 
   0   0  16    51175.41    50455.39   2084.16 o 
   1   0  16    83271.53    73945.12   2675.08 o 
   2   0  16     2753.49     2137.95    698.04 o 
   3   0  16    48229.98    44011.85   1669.27 o 
   4   0  16    11882.98    12139.08    783.84 o 
   5   0  16    11706.53    15252.03   1336.91 o 
  -7   1  16       54.19     1175.45    434.17 o 
  -6   1  16    20613.05    19743.00    701.29 o 
  -5   1  16      539.26     1849.81    459.30 o 
  -4   1  16     3747.10     4838.07    305.77 o 
  -3   1  16      182.69     1049.55    486.09 o 
  -2   1  16     8590.17     8035.16    864.16 o 
  -1   1  16     1694.85     2765.66    617.52 o 
   0   1  16    13188.32    13534.18   1040.50 o 
   1   1  16     6737.66     6754.28    513.34 o 
   2   1  16     6244.07     5859.12    533.51 o 
   3   1  16     3022.06     3989.69    387.76 o 
   4   1  16      252.82     1578.80    484.94 o 
   5   1  16      471.85     1747.65    543.24 o 
  -7   2  16     2728.45     1722.87    310.66 o 
  -6   2  16     1039.50     2112.03    503.35 o 
  -5   2  16     1333.68     1529.56    281.62 o 
  -4   2  16     6006.05     6757.74    359.20 o 
  -3   2  16     4489.27     4600.10    303.62 o 
  -2   2  16     3980.89     3940.38    297.34 o 
  -1   2  16    22916.30    20598.66    688.95 o 
   0   2  16    10548.38    10895.55    757.18 o 
   1   2  16     5829.42     5836.78    441.03 o 
   2   2  16     2133.94     2309.60    314.98 o 
   3   2  16    24052.99    23784.54    704.31 o 
   4   2  16    14001.70    14017.08    601.96 o 
   5   2  16     1227.58     2613.09    514.91 o 
  -7   3  16      679.65     1727.83    613.25 o 
  -6   3  16    16880.69    15569.19    828.81 o 
  -5   3  16     3350.94     2629.52    330.14 o 
  -4   3  16    35085.64    35369.86    741.10 o 
  -3   3  16     1609.65     2416.96    260.41 o 
  -2   3  16     1510.63     2008.58    264.66 o 
  -1   3  16    79107.26    77200.64   2577.28 o 
   0   3  16    23659.38    25065.39    753.56 o 
   1   3  16     3870.98     4283.07    406.79 o 
   2   3  16    28811.57    25484.19    742.45 o 
   3   3  16      795.67     1250.53    319.56 o 
   4   3  16      278.41     1110.64    431.76 o 
   5   3  16    36769.03    39309.79   1464.76 o 
  -7   4  16       49.56      335.82    492.59 o 
  -6   4  16       37.64     1469.84    498.16 o 
  -5   4  16      196.70      860.33    289.27 o 
  -4   4  16     5201.88     5334.15    405.57 o 
  -3   4  16      242.01      962.66    230.38 o 
  -2   4  16    37164.07    32899.48    870.77 o 
  -1   4  16    13721.95    12601.45    956.51 o 
   0   4  16     1316.07     2767.43    561.94 o 
   1   4  16     6409.30     7272.94    510.92 o 
   2   4  16      599.53     2154.59    445.30 o 
   3   4  16    20113.52    21317.49    720.31 o 
   4   4  16    12081.19    12873.95    589.52 o 
   5   4  16      301.88     3138.90    701.61 o 
  -7   5  16      390.31      829.13    382.65 o 
  -6   5  16    13341.73    13031.14    674.36 o 
  -5   5  16     3828.69     3655.66    470.46 o 
  -4   5  16     2077.55     2684.63    346.93 o 
  -3   5  16      492.95     1228.56    377.68 o 
  -2   5  16     1946.76     3253.47    349.11 o 
  -1   5  16      384.36     2035.23    491.44 o 
   0   5  16    55045.20    50866.80   1549.60 o 
   1   5  16    11495.69    10604.06    522.80 o 
   2   5  16     7072.51     7000.90    447.09 o 
   3   5  16    10295.11    11877.46    555.04 o 
   4   5  16     1443.77     2925.70    466.97 o 
   5   5  16     2796.86     3542.22    734.86 o 
  -7   6  16     1262.80     1147.06    391.62 o 
  -6   6  16      502.02     1713.18    512.33 o 
  -5   6  16    14319.11    13898.26    559.84 o 
  -4   6  16    44339.52    41990.88   1070.43 o 
  -3   6  16     1654.86     2094.15    378.98 o 
  -2   6  16    58732.14    58946.24   1192.56 o 
  -1   6  16     6509.86     7109.50    702.73 o 
   1   6  16    32474.07    30657.64    826.00 o 
   2   6  16     1188.60     1419.74    307.91 o 
   3   6  16    52326.47    50366.95   1203.59 o 
   4   6  16      164.26     1901.10    506.30 o 
   5   6  16     3910.06     4372.55    565.38 o 
  -7   7  16      121.55     1708.66    587.21 o 
  -6   7  16     1463.68     2563.82    542.11 o 
  -5   7  16     2146.02     2238.21    627.41 o 
  -4   7  16      250.03     2955.58    948.17 o 
  -3   7  16     7931.79     7041.77    535.67 o 
  -2   7  16     1566.79     3219.03    714.84 o 
  -1   7  16     8863.65     8961.26    801.63 o 
   0   7  16     2869.16     3236.70    395.23 o 
   1   7  16      193.70     1559.65    476.52 o 
   2   7  16     2237.54     1954.40    328.30 o 
   3   7  16       78.90     1684.93    435.21 o 
   4   7  16     2290.49     2298.98    380.29 o 
   5   7  16     8050.06     8532.28    789.52 o 
  -7   8  16      598.36     1514.54    440.76 o 
  -6   8  16      822.20     2103.71    890.07 o 
  -5   8  16     1678.70     1640.91    312.53 o 
  -4   8  16     6938.82     5899.16    809.62 o 
  -3   8  16     3114.46     3536.37    317.49 o 
  -2   8  16    24253.29    23657.83    790.94 o 
  -1   8  16      633.04     1499.42    665.44 o 
   0   8  16     7728.06     7650.38    562.08 o 
   1   8  16    13058.80    11648.07    626.24 o 
   2   8  16       14.95     1881.55    476.66 o 
   3   8  16    11952.20    12455.79    622.98 o 
   4   8  16     3584.41     3628.97    411.16 o 
   5   8  16     4428.60     3996.76    456.05 o 
  -6   9  16    22217.82    24589.09   1567.82 o 
  -5   9  16      779.65     1539.50    407.58 o 
  -4   9  16    25533.94    25905.62    929.50 o 
  -3   9  16    13187.98    11691.38    530.16 o 
  -2   9  16     6033.77     6508.68    450.29 o 
  -1   9  16     7930.35     8880.77    499.76 o 
   0   9  16    16204.32    17254.07    745.45 o 
   1   9  16     2519.70     2740.25    529.05 o 
   2   9  16    21864.86    21101.73    995.34 o 
   3   9  16      291.55     3712.39   1634.90 o 
   4   9  16     4537.40     5360.35    596.68 o 
   5   9  16    26928.08    27316.34    930.79 o 
  -6  10  16      603.35     1315.57    567.76 o 
  -5  10  16      193.31     1163.10    408.37 o 
  -4  10  16     3129.81     3107.63    425.54 o 
  -3  10  16      609.57     3209.90   1111.38 o 
  -2  10  16    30818.74    29466.33   1104.86 o 
  -1  10  16     7438.16     8716.46    715.95 o 
   0  10  16     1805.74     1867.12    368.66 o 
   1  10  16      178.29      969.05    668.88 o 
   2  10  16      317.34     2107.44    630.44 o 
   3  10  16    18311.81    17890.64   1099.42 o 
   4  10  16     7795.21     7956.35   1004.58 o 
   5  10  16       66.54     1562.25    657.11 o 
  -6  11  16     3364.61     3216.28    463.66 o 
  -5  11  16      181.57      756.53    446.95 o 
  -4  11  16     6870.77     7886.87    561.10 o 
  -3  11  16       33.83     1110.28    474.06 o 
  -2  11  16    15673.40    15151.05    634.55 o 
  -1  11  16    11060.12    11707.15    868.14 o 
   0  11  16    15745.34    17422.79   1496.85 o 
   1  11  16     6198.61     6705.27    573.81 o 
   2  11  16     5363.46     4833.50    488.91 o 
   3  11  16     6069.23     5822.43    562.35 o 
   4  11  16     8834.57    10007.62    946.41 o 
  -6  12  16      765.71     2015.46    481.40 o 
  -5  12  16     1808.75     2426.16    366.36 o 
  -4  12  16    13011.59    12200.88    626.50 o 
  -3  12  16     1834.93     2421.30    504.36 o 
  -2  12  16    27862.49    30204.36    890.94 o 
  -1  12  16     3657.11     3597.26    462.16 o 
   0  12  16    28526.94    27547.34   1084.51 o 
   1  12  16    28292.75    28036.94   1017.22 o 
   2  12  16    13804.71    13907.22   1343.68 o 
   3  12  16    18433.42    19680.35    897.75 o 
   4  12  16      551.93     1004.66   1016.76 o 
  -6  13  16     1845.41     2710.30    511.52 o 
  -5  13  16      176.02      781.00    369.87 o 
  -4  13  16     4036.03     4860.55    697.89 o 
  -3  13  16    13427.55    13789.13    695.59 o 
  -2  13  16       66.86     1924.87    545.28 o 
  -1  13  16     2221.46     2362.75    352.11 o 
   0  13  16     2744.78     3664.53    473.39 o 
   1  13  16        0.77     2268.70    677.16 o 
   2  13  16     7734.39     7072.19    620.28 o 
   3  13  16      277.37      951.96    609.28 o 
   4  13  16      264.72     2029.18    709.10 o 
  -6  14  16      171.71     1660.33    487.63 o 
  -5  14  16      416.49     1402.00    582.99 o 
  -4  14  16     1599.41     2613.23    582.97 o 
  -3  14  16    14894.27    14465.51    907.40 o 
  -2  14  16    18847.59    17844.56    708.89 o 
  -1  14  16     1106.93     1661.18    349.61 o 
   0  14  16     4312.57     5012.07    470.44 o 
   1  14  16     7640.25     7206.07    607.32 o 
   2  14  16     1404.12     1887.43    412.51 o 
   3  14  16     8278.68     8078.08    690.22 o 
   4  14  16      845.64     2113.68    606.14 o 
  -5  15  16      284.63      919.01    395.82 o 
  -4  15  16    36491.05    36444.61    948.65 o 
  -3  15  16      453.91     1303.80    408.04 o 
  -2  15  16      485.04     1405.99    436.76 o 
  -1  15  16    13098.97    13687.00    629.01 o 
   0  15  16    20221.36    18970.93    917.27 o 
   1  15  16       89.71      855.97    572.34 o 
   2  15  16     6296.23     5871.32    674.86 o 
   3  15  16     2712.99     2790.72    890.66 o 
   4  15  16     8147.80     8671.50   1609.59 o 
  -5  16  16      428.56     1511.33    434.58 o 
  -4  16  16       77.47      995.17    493.74 o 
  -3  16  16       65.82     3010.77   1102.77 o 
  -2  16  16     1590.31     1938.01    378.68 o 
  -1  16  16     5207.98     6202.45    514.53 o 
   0  16  16     5667.70     4864.33    480.78 o 
   1  16  16     2499.27     2480.74    446.59 o 
   2  16  16     1737.75     2249.56    448.85 o 
   3  16  16      889.45      999.24    453.85 o 
  -5  17  16      274.51      758.20    374.12 o 
  -4  17  16     7793.66     8154.06   1181.04 o 
  -3  17  16     3528.48     2738.48    506.23 o 
  -2  17  16        9.66     1455.68    396.27 o 
  -1  17  16     1021.74     1916.00    435.00 o 
   0  17  16    13243.05    13884.27    714.76 o 
   1  17  16     1554.73     2266.76    763.71 o 
   2  17  16      723.31     3053.68    604.42 o 
   3  17  16      713.77     2208.01    769.14 o 
  -4  18  16     1284.33     2189.93    508.82 o 
  -3  18  16     4005.54     3428.84    582.54 o 
  -2  18  16    18174.40    17174.33    807.78 o 
  -1  18  16       82.73     1324.77    515.35 o 
   0  18  16    13523.97    13342.38    656.47 o 
   1  18  16    10069.21    10923.94    768.91 o 
   2  18  16    10194.23     8926.05    774.77 o 
  -4  19  16      646.93     1741.96    702.00 o 
  -3  19  16     5118.38     8078.55   1939.81 o 
  -2  19  16     1589.88     1499.03    421.15 o 
  -1  19  16       39.68     1030.44    360.19 o 
   0  19  16       92.69     2194.40    587.07 o 
   1  19  16      839.10     1732.59    993.56 o 
   2  19  16     3388.58     1990.87    383.44 o 
  -3  20  16     3936.39     3594.40    487.27 o 
  -2  20  16    10769.41    10831.88    665.44 o 
  -1  20  16     1084.92     1917.66    401.56 o 
   0  20  16     5538.92     6123.38    527.98 o 
   1  20  16     3144.45     2589.26    672.43 o 
  -2  21  16      629.07     1044.72    446.11 o 
  -1  21  16     7589.85     8308.89    821.87 o 
   0  21  16     7974.70     8869.82   1361.46 o 
   1  21  16    12648.55    12027.03   1293.59 o 
  -1  22  16     3355.71     4295.97    652.09 o 
  -7   1  17       84.10     1484.50    515.29 o 
  -6   1  17    28768.43    30337.58    873.88 o 
  -5   1  17     1289.87     2062.59    466.44 o 
  -4   1  17     9784.87    10382.95    412.46 o 
  -3   1  17     8035.08     8244.24    471.57 o 
  -2   1  17       36.43     1407.29    458.24 o 
  -1   1  17    27899.25    27662.77   1970.75 o 
   0   1  17    32591.13    29562.64   1568.23 o 
   1   1  17     3600.62     3668.86    474.34 o 
   2   1  17     3168.07     3907.44    684.19 o 
   3   1  17     7031.21     8058.51    475.04 o 
   4   1  17     1026.75     1693.49    343.10 o 
   5   1  17     9715.13    10639.57    842.07 o 
  -7   2  17       94.64     1556.73    679.37 o 
  -6   2  17      106.49     1531.77    408.43 o 
  -5   2  17      912.84     1483.34    367.70 o 
  -4   2  17    21686.63    20762.63    586.41 o 
  -3   2  17      741.00     1801.94    723.61 o 
  -2   2  17    10267.60     8359.96    592.56 o 
  -1   2  17      248.90     2320.27    670.36 o 
   0   2  17    17484.97    16369.37    660.69 o 
   1   2  17    50646.91    48940.75   2326.85 o 
   2   2  17      283.41     1200.67    321.70 o 
   3   2  17    23586.28    24268.07    789.16 o 
   4   2  17      449.13      915.84    348.78 o 
   5   2  17     5582.35     5291.39    641.85 o 
  -7   3  17       11.80     -200.72    397.92 o 
  -6   3  17      237.67     1691.46    504.91 o 
  -5   3  17     2211.48     3033.61    549.04 o 
  -4   3  17     2556.46     3503.66    550.17 o 
  -3   3  17       22.59     1445.98    471.98 o 
  -2   3  17     4230.01     3221.06    322.09 o 
  -1   3  17     2862.65     3607.45    423.27 o 
   0   3  17     4325.92     4256.77    463.60 o 
   1   3  17      575.76     1519.51    398.76 o 
   2   3  17      310.99     1297.63    338.79 o 
   3   3  17     5920.92     5893.99    748.86 o 
   4   3  17     3755.79     3495.71    396.62 o 
   5   3  17     1498.44     2390.40    494.07 o 
  -7   4  17     1017.40     1886.48    481.97 o 
  -6   4  17      148.86     2097.27    562.23 o 
  -5   4  17     7507.06     8086.00    467.84 o 
  -4   4  17    16484.12    15522.04    834.05 o 
  -3   4  17    10707.55    10136.08    447.57 o 
  -2   4  17    16028.64    14198.80    560.86 o 
  -1   4  17    16266.94    17274.43    990.42 o 
   0   4  17    28064.63    28882.68    844.40 o 
   1   4  17    42189.26    39639.30   1849.02 o 
   2   4  17     6678.21     7358.06    634.80 o 
   3   4  17    20198.05    20490.57    712.10 o 
   4   4  17     5637.97     5654.01    887.44 o 
   5   4  17     7077.53     7239.98    859.62 o 
  -6   5  17    31294.84    31114.16   1026.86 o 
  -5   5  17     1137.36     2071.51    382.72 o 
  -4   5  17     2655.67     2447.51    297.30 o 
  -3   5  17     6757.79     6954.59    413.62 o 
  -2   5  17     4676.13     3517.61    393.36 o 
  -1   5  17    12887.68    12986.42    633.13 o 
   0   5  17    16418.64    15300.91    612.84 o 
   1   5  17     8140.00    11669.69   1212.80 o 
   2   5  17    29582.03    27320.78   1533.42 o 
   3   5  17    34025.92    32240.57    848.75 o 
   4   5  17      616.25     1352.41    456.91 o 
   5   5  17     8139.22     9846.60    763.69 o 
  -6   6  17     3451.84     2599.10    374.16 o 
  -5   6  17     1795.07     1440.48    463.23 o 
  -4   6  17      607.99     1751.04    384.50 o 
  -3   6  17       12.20     1297.84    610.00 o 
  -2   6  17     2725.21     2912.39    649.03 o 
  -1   6  17     7962.67     8624.99    550.86 o 
   0   6  17      195.55     1058.34    531.72 o 
   1   6  17        5.05     2852.29    542.51 o 
   2   6  17     6667.98     5770.12    418.05 o 
   3   6  17     7161.01     6575.00    474.44 o 
   4   6  17     2720.26     2806.77    464.22 o 
   5   6  17       67.10     1953.58    588.88 o 
  -6   7  17    13089.67    15172.82    910.17 o 
  -5   7  17       23.50     1261.76    387.24 o 
  -4   7  17    11891.84    12496.71    816.64 o 
  -3   7  17    12379.39    11761.67    589.58 o 
  -2   7  17      346.84     1575.15    425.02 o 
  -1   7  17    49402.14    50187.83   1340.27 o 
   0   7  17     4511.58     5135.37    458.33 o 
   1   7  17     9672.86     8461.14    532.98 o 
   2   7  17     3959.55     3465.14    445.09 o 
   3   7  17     2329.76     3008.97    430.53 o 
   4   7  17       15.59     1035.25    576.23 o 
  -6   8  17      527.87     6377.23   2089.93 o 
  -5   8  17      743.16     1555.14    560.37 o 
  -4   8  17    14929.78    14561.02    914.04 o 
  -3   8  17      406.32      939.27    554.50 o 
  -2   8  17     8818.48     7783.67    498.66 o 
  -1   8  17    10333.75    11707.94    730.02 o 
   0   8  17      574.21     2572.86    553.64 o 
   1   8  17    25377.07    23921.41   1226.90 o 
   2   8  17      724.18     2612.23    988.51 o 
   3   8  17    23780.96    24423.63    919.51 o 
   4   8  17      155.47     2261.62   1086.20 o 
  -6   9  17      984.65     2255.55    714.99 o 
  -5   9  17     2593.95     2282.67    462.23 o 
  -4   9  17      281.96     2609.41    810.40 o 
  -3   9  17      462.77     1984.20    555.71 o 
  -2   9  17    13983.74    13406.05    589.09 o 
  -1   9  17     8074.71     7272.15    782.94 o 
   0   9  17     2160.46     2702.72    435.56 o 
   1   9  17       76.39     1045.43    485.80 o 
   2   9  17      673.76     2512.91    877.06 o 
   3   9  17      108.78     1212.45    369.47 o 
   4   9  17     2800.87     3420.76   1003.03 o 
  -6  10  17       69.30     1252.61    449.06 o 
  -5  10  17     2551.79     3057.62    538.08 o 
  -4  10  17    32001.13    31480.95   1054.59 o 
  -3  10  17    13879.42    13702.21   1737.35 o 
  -2  10  17    49175.04    49448.27   1245.09 o 
  -1  10  17     6553.72     7877.85    613.11 o 
   0  10  17     3215.70     3755.33    790.14 o 
   1  10  17    37156.98    35751.77   1070.37 o 
   2  10  17      138.03     1222.99    522.97 o 
   3  10  17    27405.27    27003.88    999.12 o 
   4  10  17       41.34     1801.30    754.21 o 
  -6  11  17    14822.20    15651.88    945.62 o 
  -5  11  17     4271.33     3391.64    533.38 o 
  -4  11  17     2886.70     3722.51    426.56 o 
  -3  11  17     1973.38     2718.79    545.14 o 
  -2  11  17      378.16     2015.33    567.85 o 
  -1  11  17     4929.88     4706.03    467.85 o 
   0  11  17     1241.55     1827.28    681.26 o 
   1  11  17     3978.72     5130.03    743.40 o 
   2  11  17    17759.80    16723.91    818.39 o 
   3  11  17     6451.44     5571.37    618.51 o 
   4  11  17     4295.73     3686.33    743.33 o 
  -6  12  17       26.07      735.40    596.14 o 
  -5  12  17       15.39     2061.74    490.72 o 
  -4  12  17     1006.12     1903.00    550.25 o 
  -3  12  17       43.48     1217.50    420.67 o 
  -2  12  17     9746.24     9039.81    557.34 o 
  -1  12  17     3360.03     4456.47    462.15 o 
   0  12  17       19.87     1354.08    532.73 o 
   1  12  17     8465.58     8277.42    914.91 o 
   2  12  17     4694.85     3548.55    485.57 o 
   3  12  17      522.97     1807.05    579.43 o 
   4  12  17    19736.47    20550.99   1745.75 o 
  -5  13  17     3184.79     3261.97    633.00 o 
  -4  13  17     6962.98     7232.00    658.29 o 
  -3  13  17     2251.96     1859.71    392.94 o 
  -2  13  17     1679.36     2571.08    374.55 o 
  -1  13  17    51072.75    49681.23   1632.85 o 
   0  13  17     4772.61     5206.67    848.08 o 
   1  13  17    10358.28     9631.26    655.42 o 
   2  13  17    11873.66    10355.83   1182.81 o 
   3  13  17    18609.79    18886.29    857.30 o 
  -5  14  17     2333.61     2469.11    411.20 o 
  -4  14  17     6869.62     7343.33    662.18 o 
  -3  14  17     3467.70     4136.47    438.41 o 
  -2  14  17     5400.74     5697.58    748.40 o 
  -1  14  17     6269.00     7048.79    847.06 o 
   0  14  17      299.14     1408.11    547.64 o 
   1  14  17    27822.80    23352.80   1215.34 o 
   2  14  17    14230.77    12960.71    751.43 o 
   3  14  17     3698.39     3046.60    536.44 o 
  -5  15  17     6299.51     6322.73    567.12 o 
  -4  15  17       35.10     1929.73    732.75 o 
  -3  15  17     3044.52     4674.46    625.74 o 
  -2  15  17     1930.03     2261.97    390.50 o 
  -1  15  17     1735.44     1733.10    385.92 o 
   0  15  17     2633.34     3191.96    781.87 o 
   1  15  17     2706.41     3606.74    468.79 o 
   2  15  17     1183.48     1279.71    419.13 o 
   3  15  17     6147.07     5043.05    618.02 o 
  -4  16  17    17977.29    18616.91   1989.49 o 
  -3  16  17     1905.76     4200.51    941.65 o 
  -2  16  17    18603.09    18266.82    731.65 o 
  -1  16  17     3329.26     4073.24    768.30 o 
   0  16  17     2844.34     2592.80    434.54 o 
   1  16  17    29298.72    27272.85   1009.84 o 
   2  16  17       55.18     1338.42    542.95 o 
   3  16  17    24482.39    24398.09   1216.10 o 
  -4  17  17     4919.16     6726.33   1402.82 o 
  -3  17  17     3707.21     4603.09    976.41 o 
  -2  17  17      238.37     1044.59    469.69 o 
  -1  17  17    10710.18    13955.45   1192.72 o 
   0  17  17      605.05     2708.08    927.56 o 
   1  17  17      337.53      916.55    482.30 o 
   2  17  17     4375.55     4669.25    586.70 o 
  -4  18  17     1845.86     2130.13    587.27 o 
  -3  18  17     1129.08     1122.10    529.31 o 
  -2  18  17      824.74     2184.50    464.35 o 
  -1  18  17      452.99     1291.03    565.01 o 
   0  18  17       47.38     1658.45    569.53 o 
   1  18  17     4355.37     4642.07    589.85 o 
   2  18  17       83.84     1688.18    577.43 o 
  -3  19  17     5415.32     5756.00    630.84 o 
  -2  19  17     1234.20     1963.73    731.08 o 
  -1  19  17     8672.39     7982.86    675.95 o 
   0  19  17     3792.28     4495.81    660.79 o 
   1  19  17     9528.79    11384.59   1147.92 o 
  -2  20  17    11736.81    10963.74    985.74 o 
  -1  20  17      822.47     1703.75    626.41 o 
   0  20  17      578.65     1829.68    837.36 o 
  -6   0  18     4581.28     3908.75    626.10 o 
  -5   0  18     8709.93     9054.96   1987.23 o 
  -4   0  18    13778.28    13804.05   1027.85 o 
  -3   0  18    13359.55    12903.01   1022.54 o 
  -2   0  18    34495.25    30479.08   1189.96 o 
  -1   0  18    40628.02    38612.99   1352.17 o 
   0   0  18     1996.77     2622.32    542.18 o 
   1   0  18    87888.59    79625.34   2196.66 o 
   2   0  18       75.09      667.46    577.25 o 
   3   0  18    36268.74    36634.93   2603.65 o 
   4   0  18     2603.52     1983.87    526.69 o 
  -6   1  18      565.42     2101.15    761.14 o 
  -5   1  18     1010.41     3316.42    829.88 o 
  -4   1  18      148.36     1172.03    385.77 o 
  -3   1  18     1542.57     3628.82   1007.80 o 
  -2   1  18     1575.82     2092.15    490.78 o 
  -1   1  18    30959.46    29221.73   1024.31 o 
   0   1  18      336.78     2010.45    487.39 o 
   1   1  18     3337.52     3232.39    365.90 o 
   2   1  18      795.40     1631.76    411.70 o 
   3   1  18     3851.63     4626.61    424.26 o 
   4   1  18      215.90     1532.27    397.02 o 
  -6   2  18     1366.62     3371.84    672.76 o 
  -5   2  18     3014.79     2951.82    325.30 o 
  -4   2  18      542.48     1199.91    275.09 o 
  -3   2  18     9826.98     8387.65    433.20 o 
  -2   2  18     9200.74     8231.20    645.62 o 
  -1   2  18      324.21     2475.12    544.62 o 
   0   2  18      424.13     1390.78    403.36 o 
   1   2  18    10334.33    10629.32    720.55 o 
   2   2  18     8398.20     8711.29    499.44 o 
   3   2  18    22204.46    21611.67    895.13 o 
   4   2  18       41.49     1112.95    339.35 o 
  -6   3  18    10253.27    10583.97    823.83 o 
  -5   3  18     2654.50     3021.93    344.07 o 
  -4   3  18    17597.65    17299.62    815.61 o 
  -3   3  18    63539.09    60192.92   2171.36 o 
  -2   3  18     6934.25     6427.94    486.19 o 
  -1   3  18    45833.05    44726.52   1042.16 o 
   0   3  18     2104.92     1883.73    323.61 o 
   1   3  18     7419.19     7079.45    475.41 o 
   2   3  18    12699.06    11354.39    570.06 o 
   3   3  18     3771.76     3895.29    678.91 o 
   4   3  18        1.24      884.08    484.67 o 
  -6   4  18      848.67     1541.23    594.74 o 
  -5   4  18      703.76     1127.63    357.27 o 
  -4   4  18     2000.86     2578.89    359.50 o 
  -3   4  18      888.65     2029.92    375.95 o 
  -2   4  18     9006.06     7822.05    531.88 o 
  -1   4  18     6370.46     7120.06    565.02 o 
   0   4  18       30.13     1265.58    431.11 o 
   1   4  18    30775.78    29354.28    853.60 o 
   2   4  18    10827.58    10827.88    670.97 o 
   3   4  18     2244.35     2316.76    324.34 o 
   4   4  18     3354.37     3255.42    541.78 o 
  -6   5  18     5892.32     5754.14    574.49 o 
  -5   5  18      133.27     1131.70    490.02 o 
  -4   5  18     2453.18     2902.47    387.25 o 
  -3   5  18    23646.99    21656.72   1509.60 o 
  -2   5  18    13788.42    15492.34    855.14 o 
  -1   5  18     3977.98     3930.08    444.09 o 
   0   5  18     2728.70     2243.45    364.47 o 
   1   5  18      122.91     3736.13   1619.64 o 
   2   5  18      109.16      809.06    409.93 o 
   3   5  18      164.64     2273.64    510.95 o 
   4   5  18     1202.21     1848.83    426.97 o 
  -6   6  18      943.81     1510.43    447.40 o 
  -5   6  18    11264.09    11010.50    575.60 o 
  -4   6  18    12331.42    11923.90    681.04 o 
  -3   6  18     1033.33      755.99    258.25 o 
  -2   6  18    60507.77    54918.37   1509.01 o 
  -1   6  18     8946.53    10995.64    937.78 o 
   0   6  18     1232.85     2127.40    442.67 o 
   1   6  18    33384.74    33659.94   1316.91 o 
   2   6  18     3647.36     3710.90    642.78 o 
   3   6  18    49506.81    47023.97   1618.01 o 
   4   6  18      375.29     1376.95    560.75 o 
  -6   7  18      255.73      996.62    401.87 o 
  -5   7  18      329.58      990.21    428.39 o 
  -4   7  18     3331.54     3819.28    629.20 o 
  -3   7  18    11753.81    11718.12    900.24 o 
  -2   7  18     4199.13     4586.33    448.45 o 
  -1   7  18     4952.10     5385.83    580.71 o 
   0   7  18      103.84     2053.81    668.29 o 
   1   7  18      997.91     2159.44    821.56 o 
   2   7  18       21.75     1524.50    418.94 o 
   3   7  18      172.49     1724.14    492.06 o 
   4   7  18     1169.96     2195.79    603.99 o 
  -6   8  18      672.94     1475.45    404.42 o 
  -5   8  18     4156.09     4074.06    426.05 o 
  -4   8  18     6852.54     6627.74    643.09 o 
  -3   8  18     1323.36     2825.67    454.35 o 
  -2   8  18     5327.76     5167.81    598.12 o 
  -1   8  18     3158.00     3933.54    464.44 o 
   0   8  18       18.87      983.69   1010.71 o 
   1   8  18    19336.12    19110.06    830.69 o 
   2   8  18      446.03      971.83    443.55 o 
   3   8  18    10728.90    11015.75   1117.17 o 
   4   8  18        3.63     2473.61    706.14 o 
  -6   9  18    11396.71    13292.65    870.15 o 
  -5   9  18      200.49      965.35    347.02 o 
  -4   9  18      248.39       92.68    403.29 o 
  -3   9  18    27939.84    30093.93    921.81 o 
  -2   9  18      415.70     2165.86    643.86 o 
  -1   9  18    28976.99    31812.55   2189.98 o 
   0   9  18     2015.19     2565.26    578.99 o 
   1   9  18    12862.91    13068.72   1076.98 o 
   2   9  18     1201.89     1426.72    545.96 o 
   3   9  18    13093.21    14377.92    840.83 o 
   4   9  18      376.91     1224.96    750.66 o 
  -5  10  18     1939.58     2041.35    517.58 o 
  -4  10  18     2481.80     2203.80    403.69 o 
  -3  10  18      849.00     1918.51    575.18 o 
  -2  10  18      559.90     2393.43    539.95 o 
  -1  10  18     3314.82     4038.95    824.11 o 
   0  10  18     2767.03     2321.35    835.66 o 
   1  10  18    18206.25    18485.50    946.25 o 
   2  10  18     1566.85     1512.30    355.62 o 
   3  10  18     1213.81     2204.78    446.40 o 
  -5  11  18       19.62     2181.05    499.31 o 
  -4  11  18     6267.11     6841.85    846.89 o 
  -3  11  18    13204.95    13449.23    631.58 o 
  -2  11  18      391.71     1626.06    453.01 o 
  -1  11  18    11846.24    12080.81    953.44 o 
   0  11  18      309.94     1794.58    421.53 o 
   1  11  18      552.16     1951.79    674.97 o 
   2  11  18      279.05      425.47    468.58 o 
   3  11  18     2178.28     2747.99    570.33 o 
  -5  12  18     7935.42     8147.77   1046.69 o 
  -4  12  18     4902.38     5585.20    604.67 o 
  -3  12  18      489.87     1554.30    509.82 o 
  -2  12  18    10975.76    11359.94    617.49 o 
  -1  12  18     3863.13     3480.05    449.67 o 
   0  12  18      625.11     1932.08    681.94 o 
   1  12  18    28256.36    27464.92   1068.80 o 
   2  12  18       95.38      754.18    575.06 o 
   3  12  18    32305.67    26556.48   1007.75 o 
  -5  13  18      588.12     1702.71    481.72 o 
  -4  13  18     7370.59     7446.79   1221.20 o 
  -3  13  18     4551.94     5180.46    485.17 o 
  -2  13  18      105.20     1565.92    498.18 o 
  -1  13  18     4245.32     3672.20    512.67 o 
   0  13  18       29.40     1308.05    558.78 o 
   1  13  18       45.85     1255.70    600.73 o 
   2  13  18       17.51      385.25    925.55 o 
   3  13  18      320.76     2413.92    606.33 o 
  -4  14  18     4279.74     3860.67    532.72 o 
  -3  14  18     2844.77     2380.60    467.92 o 
  -2  14  18     5600.54     5494.38    752.67 o 
  -1  14  18      908.96     2731.13    463.61 o 
   0  14  18     2276.50     2415.48    401.22 o 
   1  14  18     8950.84     9267.89    774.74 o 
   2  14  18      182.92     1473.77    474.68 o 
   3  14  18     5981.85     6511.58    653.82 o 
  -4  15  18     7114.92     8668.82    718.77 o 
  -3  15  18    13644.84    13552.56    713.08 o 
  -2  15  18      492.82     1555.64    363.57 o 
  -1  15  18    15629.25    16273.27    790.44 o 
   0  15  18    12038.94    11750.15    736.32 o 
   1  15  18      100.41     1747.04    427.73 o 
   2  15  18     2772.38     2079.61    400.26 o 
  -4  16  18       81.73     1128.15    628.81 o 
  -3  16  18     2360.21     2584.88    603.49 o 
  -2  16  18     1669.79     1723.63    388.78 o 
  -1  16  18      520.08     2049.46    671.89 o 
   0  16  18     4969.49     5308.38    589.49 o 
   1  16  18     1668.27     1461.86    452.66 o 
   2  16  18     2899.60     2519.48    474.98 o 
  -3  17  18     3736.18     3766.81    816.52 o 
  -2  17  18      675.64     1671.40    400.54 o 
  -1  17  18     7783.88     8987.46   1126.56 o 
   0  17  18     1046.16     2947.95    441.49 o 
   1  17  18     3637.65     4502.85    555.40 o 
  -3  18  18     4975.08     5734.46    639.17 o 
  -2  18  18      852.99     1099.77    352.38 o 
  -1  18  18     6781.21     6383.08    593.91 o 
   0  18  18     1276.34     2070.80    507.36 o 
   1  18  18    19713.15    19984.77   1379.75 o 
  -2  19  18     5039.76     6176.68    576.28 o 
  -1  19  18     2002.79     2126.22    460.51 o 
   0  19  18     3718.08     4010.61    744.58 o 
  -6   1  19     8322.88     8892.87    665.91 o 
  -5   1  19     6773.67     7937.12    808.90 o 
  -4   1  19     8085.44     7723.79    666.27 o 
  -3   1  19    18944.72    18638.08    818.87 o 
  -2   1  19        8.71      938.50    490.17 o 
  -1   1  19    29586.26    29398.77   1497.69 o 
   0   1  19      152.09     2399.72    518.05 o 
   1   1  19      301.21     2275.96    564.58 o 
   2   1  19       98.23     1404.76    450.69 o 
   3   1  19    13387.58    12688.25    711.58 o 
   4   1  19     2495.17     3079.19    413.04 o 
  -6   2  19      342.27     1963.01    615.76 o 
  -5   2  19     5508.06     5636.86    721.53 o 
  -4   2  19     2626.02     2290.83    248.43 o 
  -3   2  19     1395.79     1799.85    341.20 o 
  -2   2  19     3447.91     3477.91    429.33 o 
  -1   2  19     7240.76     7968.97    928.72 o 
   0   2  19       27.77     1281.84    547.49 o 
   1   2  19    28764.83    27928.28   1080.81 o 
   2   2  19     5137.37     5334.79    478.15 o 
   3   2  19     9357.16     9927.59    580.21 o 
   4   2  19      281.18     1090.21    338.08 o 
  -6   3  19      828.01     1812.09    602.05 o 
  -5   3  19        1.59     2878.31    776.62 o 
  -4   3  19     3003.26     2554.77    545.44 o 
  -3   3  19      846.59     1360.75    534.48 o 
  -2   3  19        4.71     1509.33    440.32 o 
  -1   3  19        4.29      775.90    535.27 o 
   0   3  19      607.41     2115.31    804.12 o 
   1   3  19      162.79     1125.84    393.90 o 
   2   3  19     2992.37     3153.41    377.97 o 
   3   3  19        4.07     1934.72    543.00 o 
   4   3  19      222.35      820.13    393.05 o 
  -6   4  19      219.86     1517.34    539.15 o 
  -5   4  19     6821.70     6930.39    479.52 o 
  -4   4  19    12181.80    12076.00    651.18 o 
  -3   4  19    12474.12    11221.17    538.98 o 
  -2   4  19      420.91     1931.15    534.73 o 
  -1   4  19    14556.00    15422.32   1380.02 o 
   0   4  19      377.12     1305.97    415.45 o 
   1   4  19    24055.29    25637.39    816.03 o 
   2   4  19      877.82     1145.40    427.38 o 
   3   4  19    23223.80    21116.63   1281.35 o 
   4   4  19     2651.49     3599.29    477.55 o 
  -6   5  19     7840.09     7378.14    595.68 o 
  -5   5  19     3103.42     2601.70    360.55 o 
  -4   5  19       84.03      743.67    385.80 o 
  -3   5  19     8534.12     9817.91    910.50 o 
  -2   5  19        1.92     1479.61    458.04 o 
  -1   5  19    25592.30    26036.63    920.63 o 
   0   5  19      245.96     1964.55    377.76 o 
   1   5  19      202.29     1681.97    604.27 o 
   2   5  19     2208.00     3651.69   1319.77 o 
   3   5  19     1484.51     2696.71    398.55 o 
   4   5  19       57.77     1811.04    428.78 o 
  -6   6  19      364.25     1345.13    556.50 o 
  -5   6  19       13.18      811.98    521.12 o 
  -4   6  19      549.72     1295.32    482.73 o 
  -3   6  19     8051.75     8186.63    638.78 o 
  -2   6  19     2433.05     2541.24    524.24 o 
  -1   6  19      457.38     1699.95    773.69 o 
   0   6  19     1804.74     3778.85   1568.39 o 
   1   6  19     5102.88     3912.34    893.57 o 
   2   6  19     3533.11     4070.63    443.12 o 
   3   6  19      969.19     2238.50    535.67 o 
  -5   7  19     2669.67     3193.74    634.05 o 
  -4   7  19     2137.73     2955.81    659.84 o 
  -3   7  19    40900.25    39353.21   1159.22 o 
  -2   7  19     4486.75     4482.94    520.32 o 
  -1   7  19    25210.17    25915.41   1740.35 o 
   0   7  19     1485.39     1436.93    348.94 o 
   1   7  19     7109.29     6881.60    589.66 o 
   2   7  19     2435.47     2049.79    385.82 o 
   3   7  19    16694.94    16060.02   1380.17 o 
  -5   8  19     8491.97     9264.92    843.72 o 
  -4   8  19     1511.88     2298.38    612.18 o 
  -3   8  19      422.28     1820.82    408.01 o 
  -2   8  19     1060.24     1031.42    355.10 o 
  -1   8  19    15163.39    17020.53   1262.65 o 
   0   8  19       45.71     1965.14   1065.71 o 
   1   8  19    15186.03    16313.80    786.50 o 
   2   8  19       20.41      764.25    573.65 o 
   3   8  19    12052.17    11443.89    683.41 o 
  -5   9  19      403.34     1891.66    409.19 o 
  -4   9  19     4713.44     5262.25    681.30 o 
  -3   9  19      358.01      799.72    381.13 o 
  -2   9  19      814.52     1873.14    557.10 o 
  -1   9  19      876.85     1392.97    669.47 o 
   0   9  19      219.40      637.98    441.94 o 
   1   9  19     1563.77     2083.70    797.86 o 
   2   9  19     1173.85     2338.84    595.20 o 
   3   9  19     1189.86     2269.63    611.92 o 
  -5  10  19    12613.24    11661.74    742.89 o 
  -4  10  19    10805.93    10540.81   1395.80 o 
  -3  10  19     2667.92     2916.43    412.52 o 
  -2  10  19     4702.07     4768.82    740.44 o 
  -1  10  19    13310.42    16473.93   1037.92 o 
   0  10  19     1597.95     2760.14    624.09 o 
   1  10  19    39893.76    37557.98   1133.21 o 
   2  10  19      290.70     2632.09    711.46 o 
   3  10  19     4797.51     3644.45    776.52 o 
  -5  11  19      540.37     1766.87    499.42 o 
  -4  11  19     6852.56     6755.25    591.86 o 
  -3  11  19    16621.40    17432.38   1102.41 o 
  -2  11  19      291.78     1507.15    467.76 o 
  -1  11  19    20966.51    20254.91   1343.68 o 
   0  11  19     7518.66     7640.28    613.67 o 
   1  11  19       77.76     1972.40    613.02 o 
   2  11  19     1992.63     2413.05    526.23 o 
   3  11  19     6775.81     7006.05    755.23 o 
  -4  12  19     4212.11     3555.13    807.86 o 
  -3  12  19      503.46     1532.33    406.88 o 
  -2  12  19      604.28     2863.28    902.57 o 
  -1  12  19        0.49     2589.03    813.18 o 
   0  12  19     6057.89     5165.53    553.49 o 
   1  12  19     7330.79     7608.88    623.92 o 
   2  12  19    21357.39    19176.49    841.90 o 
  -4  13  19      267.82      620.89    645.31 o 
  -3  13  19    13961.02    15543.26    702.02 o 
  -2  13  19     1175.53     1581.23    386.23 o 
  -1  13  19    31173.78    30723.36    979.30 o 
   0  13  19     3126.57     2950.38    456.14 o 
   1  13  19     1167.59     2039.83    480.42 o 
   2  13  19    12798.70    11883.64   1023.13 o 
  -4  14  19      798.38     1780.70    505.47 o 
  -3  14  19     2932.20     3062.13    431.18 o 
  -2  14  19      168.89     1290.43    452.11 o 
  -1  14  19     4911.18     5369.58    920.23 o 
   0  14  19     9794.03     9762.44    701.48 o 
   1  14  19    18828.11    17904.94    981.27 o 
   2  14  19      875.39     2070.27    773.56 o 
  -3  15  19     1754.73     2512.60    564.12 o 
  -2  15  19     1187.36     1536.21    339.78 o 
  -1  15  19     1370.08     1431.52    408.80 o 
   0  15  19     1414.13     1931.03    489.68 o 
   1  15  19     1379.64     2164.89    591.41 o 
  -3  16  19      174.60     1189.74    501.05 o 
  -2  16  19     1869.14     1704.53    350.18 o 
  -1  16  19     8603.54     8980.73    903.67 o 
   0  16  19      691.37     1258.24    508.28 o 
   1  16  19    22113.94    22196.49   1024.59 o 
  -2  17  19       51.36      774.83    487.87 o 
  -1  17  19    13338.46    12761.82    758.92 o 
   0  17  19     3416.03     4349.18    641.08 o 
  -5   0  20    14057.85    13407.01   1247.65 o 
  -4   0  20     5913.73     5586.63   1470.96 o 
  -3   0  20      540.15     1191.57    441.27 o 
  -2   0  20      790.41     1572.63    622.70 o 
  -1   0  20    18077.09    19266.10   1067.06 o 
   0   0  20      236.60     1943.05    828.83 o 
   1   0  20    21298.48    21232.65   1066.21 o 
   2   0  20     1593.07     2037.83    565.37 o 
   3   0  20    11283.11    11290.65    823.63 o 
  -5   1  20     2081.54     1923.77    599.69 o 
  -4   1  20       63.23     1244.50    512.63 o 
  -3   1  20    10167.01    10168.78    631.79 o 
  -2   1  20       81.91      933.93    476.16 o 
  -1   1  20    15590.00    14987.16    635.02 o 
   0   1  20     1290.91     1583.05    475.27 o 
   1   1  20     2049.88     2408.67    447.14 o 
   2   1  20      902.16     1933.38    470.83 o 
   3   1  20     1014.52     2426.60    396.81 o 
  -5   2  20      714.28     2673.12    780.19 o 
  -4   2  20      606.54     1233.45    356.71 o 
  -3   2  20      232.41     1662.79    426.93 o 
  -2   2  20     2135.11     2834.85    427.30 o 
  -1   2  20      292.78     1955.51    722.27 o 
   0   2  20     2050.39     3104.49    811.04 o 
   1   2  20    22134.17    23238.94    924.75 o 
   2   2  20      253.51     1588.81    446.95 o 
   3   2  20      819.20     1923.47    440.12 o 
  -5   3  20    10500.25    10757.73    928.68 o 
  -4   3  20       30.94     1243.07    645.01 o 
  -3   3  20    42921.38    37750.05   2557.91 o 
  -2   3  20     6955.03     6987.35    814.69 o 
  -1   3  20    26022.24    25721.05   1368.35 o 
   0   3  20     5546.08     6450.69    847.20 o 
   1   3  20     8870.05     8454.04    628.68 o 
   2   3  20     5711.76     6189.97    638.66 o 
   3   3  20    26624.71    25135.23   1164.82 o 
  -5   4  20     3058.37     3857.71    689.38 o 
  -4   4  20     3025.11     2658.84    370.41 o 
  -2   4  20       20.94     2646.17   1042.15 o 
  -1   4  20     1451.31     2844.96    553.01 o 
   0   4  20     1109.10     1114.91    364.98 o 
   1   4  20    24392.02    21668.13    958.26 o 
   2   4  20     1723.28     2462.90   1014.62 o 
   3   4  20      298.27     1997.07    620.21 o 
  -5   5  20     2139.89     3331.29    553.56 o 
  -4   5  20     2128.04     2600.56    621.44 o 
  -3   5  20     7296.51     6282.23   1310.24 o 
  -2   5  20     1623.26     1864.64    703.77 o 
  -1   5  20     7560.05     7743.81    582.21 o 
   0   5  20     1026.24     2808.30    522.26 o 
   1   5  20      241.89     2277.33    593.11 o 
   2   5  20      451.85     1529.88    448.95 o 
   3   5  20     4833.65     5546.59    935.98 o 
  -5   6  20     6808.58     7253.99    998.89 o 
  -4   6  20     7128.41     5323.55    437.96 o 
  -3   6  20     3919.65     3790.54    490.81 o 
  -2   6  20     2116.58     2284.44    577.80 o 
  -1   6  20    13090.10    12277.57    898.94 o 
   0   6  20     3383.89     3605.10    750.49 o 
   1   6  20    43002.18    39819.46   1821.81 o 
   2   6  20     1027.65     2302.83    705.58 o 
   3   6  20    11527.85    11143.37    708.89 o 
  -5   7  20     1943.81     2119.18    411.92 o 
  -4   7  20     4102.48     3885.29    462.09 o 
  -3   7  20    10969.79    10243.87    885.93 o 
  -2   7  20        9.58      830.14    478.14 o 
  -1   7  20     1369.92     2511.65    576.03 o 
   0   7  20     5511.92     6181.69   1445.62 o 
   1   7  20     7843.07     7268.85    782.43 o 
   2   7  20      284.05     1539.86    613.29 o 
   3   7  20      119.62     1853.23   1281.85 o 
  -5   8  20     3323.05     2874.61    509.88 o 
  -4   8  20      137.92      963.44    540.97 o 
  -3   8  20     1461.55     1803.56    448.29 o 
  -2   8  20      379.13     1642.70    673.02 o 
  -1   8  20     5287.95     5524.71   1068.85 o 
   0   8  20       26.91     1026.29    442.12 o 
   1   8  20     2178.46     2822.75    459.29 o 
   2   8  20      778.40     1718.51    534.94 o 
  -4   9  20      240.18     1310.85    609.15 o 
  -3   9  20    31340.79    28120.76   1198.77 o 
  -2   9  20      379.76     1403.87    612.55 o 
  -1   9  20    16050.71    18057.73   1346.04 o 
   0   9  20     1552.26     1918.55    393.52 o 
   1   9  20      973.51     1442.24    532.86 o 
   2   9  20     7626.74     7789.26    633.33 o 
  -4  10  20     1893.20     3411.64    551.55 o 
  -3  10  20     2847.34     4702.29    749.26 o 
  -2  10  20     1295.00     1142.69    350.14 o 
  -1  10  20     3029.15     3134.87    496.89 o 
   0  10  20     1143.77     1564.91    590.52 o 
   1  10  20     1840.32     2350.42    488.50 o 
   2  10  20     3090.39     2647.72    455.41 o 
  -4  11  20     4329.53     5417.38    807.27 o 
  -3  11  20     1551.24     3044.84    653.99 o 
  -2  11  20       86.25      251.71    515.36 o 
  -1  11  20     7977.00     7960.71   1286.31 o 
   0  11  20     9406.44     8729.92    668.19 o 
   1  11  20     3309.17     3138.48    500.89 o 
   2  11  20     3863.31     3218.35    597.91 o 
  -4  12  20      916.58     2152.39    492.19 o 
  -3  12  20     3229.74     5516.08   1410.83 o 
  -2  12  20     3522.47     3065.32    484.57 o 
  -1  12  20     6474.35     6482.58    792.48 o 
   0  12  20     5724.74     5358.58    577.85 o 
   1  12  20    38367.55    37303.93   1670.13 o 
  -3  13  20     8012.23     8292.28    834.96 o 
  -2  13  20     2199.07     2539.61    573.89 o 
  -1  13  20     2078.58     2222.06    563.24 o 
   0  13  20     6883.00     7502.67    656.14 o 
   1  13  20     1486.64     2070.37    743.74 o 
  -3  14  20     3311.89     4365.34    632.15 o 
  -2  14  20      233.66      648.17    415.11 o 
  -1  14  20      433.56     1201.44    543.28 o 
   0  14  20      185.30     1188.74    401.49 o 
   1  14  20    12391.94    13115.87    823.99 o 
  -2  15  20     2277.26     3080.64    831.94 o 
  -1  15  20    12458.34    12689.88    843.94 o 
   0  15  20       58.20     1009.86    539.70 o 
  -5   1  21     3096.46     4353.55    620.21 o 
  -4   1  21     6590.85     6252.39   1647.66 o 
  -3   1  21    18189.80    17785.02   1452.35 o 
  -2   1  21      181.63      537.07    571.62 o 
  -1   1  21    18705.21    19814.98   1629.31 o 
   0   1  21      934.79     2295.12    402.07 o 
   1   1  21     1765.16     2217.83    429.26 o 
   2   1  21    11603.06    11939.56    947.35 o 
  -5   2  21     3382.12     2782.55    602.84 o 
  -4   2  21      776.54     2303.14    444.41 o 
  -3   2  21     7835.78     8257.52    585.49 o 
  -2   2  21      316.77     1497.05    466.84 o 
  -1   2  21     1536.60     2421.05    535.48 o 
   0   2  21      269.00     1289.19    611.19 o 
   1   2  21    12898.16    13179.67    900.26 o 
   2   2  21      300.63      751.90    499.95 o 
  -5   3  21      583.13      826.63    506.90 o 
  -4   3  21     1131.39     1190.97    315.81 o 
  -3   3  21     3653.35     3606.27    696.73 o 
  -2   3  21        2.32      565.54    437.05 o 
  -1   3  21      516.78     1365.16    475.37 o 
   0   3  21     1650.70     2058.82    522.20 o 
   1   3  21     1689.69     2214.27    415.27 o 
   2   3  21      628.84     2422.09    985.00 o 
  -4   4  21     1473.67     2155.84    625.89 o 
  -3   4  21      112.93     1377.29    491.73 o 
  -2   4  21      452.98     1226.73    433.54 o 
  -1   4  21    14311.88    15696.51   1421.74 o 
   0   4  21     1470.56     2333.28    423.05 o 
   1   4  21     4634.81     3748.12    439.70 o 
   2   4  21      876.38     2386.91    439.24 o 
  -4   5  21     2792.42     2444.82    478.53 o 
  -3   5  21    13676.32    11430.76    726.57 o 
  -2   5  21       29.92      968.09    564.79 o 
  -1   5  21    15402.76    15590.54   2156.27 o 
   0   5  21     2764.14     1953.45    386.74 o 
   1   5  21       25.53     1857.48    503.94 o 
   2   5  21     6532.80     7056.06   1052.73 o 
  -4   6  21       37.81     2041.06    886.68 o 
  -3   6  21      103.64     2171.78    503.37 o 
  -2   6  21      863.98      880.05    846.89 o 
  -1   6  21      228.52     1621.61    535.49 o 
   0   6  21     2919.57     1942.48    642.95 o 
   1   6  21      781.75     2049.92    743.40 o 
   2   6  21        3.49     2300.95    579.03 o 
  -4   7  21     1711.87     1278.59    658.43 o 
  -3   7  21    28802.85    27526.67   1983.58 o 
  -2   7  21     1614.55      935.00    381.15 o 
  -1   7  21    12034.95    11868.54    718.88 o 
   0   7  21     5652.41     5852.82    621.06 o 
   1   7  21       14.82      301.06    444.74 o 
   2   7  21     3701.17     3597.17    616.84 o 
  -4   8  21       39.24     2210.62    581.04 o 
  -3   8  21      414.92     2271.69    575.45 o 
  -2   8  21      295.99     1819.15    505.71 o 
  -1   8  21     7116.73     8972.68    708.93 o 
   0   8  21      836.03     2445.95    574.87 o 
   1   8  21    16464.36    16120.35    856.29 o 
   2   8  21      257.34     1998.28    562.41 o 
  -4   9  21     3403.51     2563.29    536.52 o 
  -3   9  21      297.74     1778.16    888.88 o 
  -2   9  21     1160.93     1670.47    548.21 o 
  -1   9  21     1788.78     3318.70   1086.36 o 
   0   9  21      339.09     1367.90    539.50 o 
   1   9  21     2013.09     1892.98    490.97 o 
  -3  10  21      308.11     2364.86    759.37 o 
  -2  10  21      163.45     2876.68    636.45 o 
  -1  10  21     9578.01     8975.93    887.70 o 
   0  10  21      918.24     1693.08    649.03 o 
   1  10  21    15193.53    16748.78    885.54 o 
  -3  11  21    12248.84    12365.63   1780.13 o 
  -2  11  21      115.85     1142.62    631.06 o 
  -1  11  21     7931.08     6844.68   1209.43 o 
   0  11  21      261.69     1653.17    504.36 o 
   1  11  21      495.12     2054.62    622.63 o 
  -2  12  21      235.07     1658.36    584.43 o 
  -1  12  21     5616.65     6150.98    696.91 o 
   0  12  21      708.43     1344.03    707.91 o 
  -2  13  21      463.91     1662.06    855.32 o 
  -1  13  21    22675.87    25165.38   2163.74 o 
  -4   0  22      480.78     2246.02    789.88 o 
  -3   0  22      488.81     1900.96    858.39 o 
  -2   0  22     2847.39     2434.44   1405.40 o 
  -1   0  22     1214.89     3165.17   1676.10 o 
   0   0  22     5092.94     5300.15    725.09 o 
   1   0  22    37508.82    33585.98   1849.37 o 
  -4   1  22      881.14     2115.26   1296.36 o 
  -3   1  22     7208.41     6798.11    615.77 o 
  -2   1  22      107.88     2403.04    856.98 o 
  -1   1  22     3591.34     4411.21    512.43 o 
   0   1  22     2699.96     2616.20    421.97 o 
   1   1  22      767.91     1417.80    429.99 o 
  -4   2  22       14.26      681.03    457.35 o 
  -3   2  22     1635.54     3331.85   1391.95 o 
  -2   2  22     1977.77     2395.64    443.68 o 
  -1   2  22     3470.41     3190.79    409.91 o 
   0   2  22     2524.09     2788.65    801.62 o 
   1   2  22      721.99      962.57    573.59 o 
  -4   3  22      231.52     1834.97    901.30 o 
  -3   3  22    26010.89    25707.79   1503.36 o 
  -2   3  22       13.56     1022.79    681.65 o 
  -1   3  22    21672.12    21397.61   1558.13 o 
   0   3  22    24955.54    24666.08   1288.61 o 
   1   3  22      404.34     1081.77    521.96 o 
  -4   4  22      392.99      448.16    584.89 o 
  -3   4  22      553.65     2119.48    742.22 o 
  -2   4  22      424.86     1158.45    456.92 o 
  -1   4  22    13961.98    15446.42   1347.82 o 
   0   4  22     6323.16     6841.54    889.24 o 
   1   4  22      986.37     1930.88    516.99 o 
  -3   5  22     9471.70     7915.25    982.92 o 
  -2   5  22      360.98     1016.60    397.57 o 
  -1   5  22      574.25     2453.47    688.40 o 
   0   5  22     2142.13     1891.82    505.57 o 
   1   5  22     1047.20     2455.40    513.98 o 
  -3   6  22      467.61     1579.57    630.09 o 
  -2   6  22     2334.84     1866.50    411.74 o 
  -1   6  22    11062.95    11090.79    756.26 o 
   0   6  22     2452.95     1704.99    377.13 o 
   1   6  22    25052.52    24411.49    996.37 o 
  -3   7  22     3523.53     3311.91    816.73 o 
  -2   7  22     1268.50     1421.03    427.81 o 
  -1   7  22     5827.16     5521.58   1020.18 o 
   0   7  22     5174.13     6110.74   1277.44 o 
   1   7  22      644.84     1797.56    602.79 o 
  -3   8  22     1847.31     2480.87    919.05 o 
  -2   8  22      284.16     1189.16    534.36 o 
  -1   8  22      172.56     2323.17    689.70 o 
   0   8  22     1255.85     2321.15    573.66 o 
  -2   9  22        9.22      338.18    584.49 o 
  -1   9  22     8582.12     9056.80   1163.89 o 
   0   9  22    18843.01    19748.09   1700.89 o 
  -1  10  22     8236.17     9079.79    714.32 o 
  -2   1  23       46.27      659.11    519.48 o 
  -1   1  23     7580.55     7743.00    596.76 o 
   0   1  23     3903.81     4168.82    604.13 o 
  -2   2  23     4311.15     3794.55    492.06 o 
  -1   2  23     4424.93     3517.26    477.63 o 
   0   2  23      730.85     1320.93    345.92 o 
  -2   3  23     4198.73     4530.44    564.69 o 
  -1   3  23      227.99     2276.82    527.57 o 
   0   3  23      446.67     2032.41    430.85 o 
  -2   4  23     2467.11     2160.51    572.48 o 
  -1   4  23      315.55     2622.31    590.70 o 
  -1   5  23      690.95     1891.09    517.29 o 
                                                 
